# Supplementary material for: Decoding internally generated transitions of conscious contents in the prefrontal cortex without subjective reports
Source: Nat Commun. 2022 Mar 22;13:1535. doi: 10.1038/s41467-022-28897-2 (PMC8940963; doi:10.1038/s41467-022-28897-2)
Supplement: Supplementary file 3 — Source Data [file 41467_2022_28897_MOESM3_ESM.xls]

## Sheet: Fig 1c
Flash_Suppression_dominance_durations		Binocular_Rivalry_dominance_durations
6014		1569.26
1093.91		75.7576
1596.18		1038.96
1344.46		1049.78
6014		1991.34
2493.01		2413.42
6014		725.108
6014		1406.93
1566.66		844.156
2537.15		1699.13
2537.35		3354.98
2650.5		2034.63
1846.34		768.398
2750.95		2683.98
3136.33		211.299
6015		1517.38
1665.61		1028.14
2096.11		2721.49
6014		346.32
6014		1355.49
2719.36		2748.2
2323.55		1983.35
2097.27		1874.91
1965.63		1123.24
1979.91		975.017
2171.21		2299.85
2005.47		1221.83
2260.17		2833.24
2187.22		3333.47
3059.44		2201.56
3929.01		1916.56
828.506		410.239
919.337		1614.3
2727.03		3026.59
2741.11		2077.92
3279.26		949.782
6014		519.481
1327.67		1796.54
6015		844.156
4732.61		1114.72
6015		1158.01
1250.28		2727.27
6015		4721.43
4858.61		2308.23
2795.33		2446.94
1185.13		2023.81
2451.34		259.74
4211		1342.79
4474.22		818.777
3044.31		1814.21
3876.86		800.866
1406.86		2162.92
6014		497.835
984.757		1088.68
912.811		822.511
1444.7		919.913
1480.75		910.602
1471.25		1082.25
1064.69		550.208
1454.97		3232.85
2241.39		2626.52
1000.17		443.723
809.011		1341.17
1139.22		1648.12
852.623		917.296
1249.39		2915.64
2000.22		1991.34
1626.91		1464.02
1207.59		1645.02
2176.51		1870.16
1810.26		1028.14
1255.71		1746.72
510.911		909.091
1142.83		735.931
1322.78		1861.47
658.887		1201.3
2400.42		2615.35
856.692		1709.96
2489.17		1396.1
657.919		1093.07
1221.4		2218.61
2259.27		2435.06
2097.17		1352.81
1150.21		1028.14
3291.76		400.435
1662.53		2240.26
2646.81		3354.98
2009.72		1764.07
1371.12		1341.99
1560.14		2813.85
2833.89		3225.11
1920.76		4682.53
1750.57		790.043
3989.73		1569.26
2758.88		1688.31
3496.69		2121.21
1046.32		1374.46
4889.35		2056.28
1110.55		1681.23
6014		639.594
6014		1114.72
1171.37		1865.26
6014		281.385
1688.17		1116.92
6014		735.931
6014		1513.77
6013		974.026
1877.6		3362.71
4733.65		1352.81
2936.19		2123.97
3427.45		1111.27
5169.99		3358.98
4239.95		1948.05
2214.48		1027.5
1178.8		411.255
1563.57		3738.41
6014		2683.02
2201.86		1019.02
3815.49		2033.26
6014		2881.76
3216.18		1776.1
6013		3406.59
3773.85		740.536
6014		703.463
6015		1303.96
4485.29		2890.65
2197.98		2224.68
1491.71		4435.2
2332.63		1287.74
6014		714.286
6014		828.304
4481.96		1760.76
2840.83		1861.47
2858.51		1439.39
6015		1288.21
1804.87		2997
1966.01		3286.05
1654.96		3690.8
4316.98		3862.71
1992.01		1590.91
2997.18		1021.8
2202.32		2624.83
1959.78		2434.89
2273.75		3248.14
3101.79		3874.41
2984.5		4113.57
1956.93		3934.37
1653.8		5121.81
2933.47		3018.78
3203.73		3346.48
866.758		4166.02
1838.64		2854.69
2352.79		3150.2
2347.84		2387.44
4170.32		4837.81
1676.19		961.309
1481.2		4816.87
3239.62		3154.44
1990.98		335.498
6014		960.03
4802.79		1162.3
1227.26		432.9
4301.72		1038.96
6014		648.205
731.892		1243.75
1258.27		627.706
538.158		2435.06
3778.63		1201.3
1438.11		660.173
1405.34		1255.79
1384.38		1352.81
1147.72		1266.23
675.47		1120.78
999.653		1190.48
889.711		1147.19
1760.27		4081.41
384.887		1309.52
2234.82		2707.83
481.687		1800.76
2459.63		897.243
888.489		2576.57
1657.27		3677.2
2240.56		1809.73
1417.59		2967.98
1701.36		477.732
2728.07		1758.86
1845		1268.96
1338.02		1131.04
1563.03		1709.96
1064.06		218.167
1321.94		2910.38
1195.35		265.882
1782.9		1136.36
843.283		735.931
1405.24		465.368
1727.78		3653.67
1653.52		2403.55
2071.52		909.091
1593.22		539.859
900.39		681.818
2104.02		330.919
1328.27		898.268
1139.54		487.013
1329.33		941.558
1418.13		1904.76
1478.29		2196.97
2001.29		2461.41
496.975		606.061
649.552		1612.55
2245.75		1590.91
494.325		2326.01
541.787		1114.72
3873.34		1235.14
609.964		432.9
285.481		2605.79
775.363		3319.52
2077.3		2714.79
524.768		757.576
9013		792.202
9012		3534.74
9012		1525.97
5350.7		1298.7
4870.04		1318.98
9012		2196.97
9013		2701.74
4695.75		811.688
4359.59		551.948
7445.21		3593.08
7373.8		995.671
9012		1049.78
2666.79		334.366
7748.12		1377.66
2676.85		1515.15
9013		981.174
5056.97		476.19
9012		1404.91
9012		995.671
3527		1102.06
1873.36		1037.12
5006.35		3968.43
6478.98		1167.54
1345.75		1034
6156.12		2435.79
9012		1060.61
6008.73		427.728
1795.06		508.658
752.817		833.333
4070.61		746.753
2014.75		2943.72
1076.18		3008.66
5550.6		562.771
2543.21		887.446
2265.31		432.9
2679.63		1623.38
1449.05		551.948
2263.06		919.913
850.18		324.675
3613.33		1071.43
3119.41		995.671
3062.44		1060.61
3246.13		984.848
1891.97		2283.55
2724.74		2445.89
4404.04		1222.94
1668.9		2900.43
1454.3		746.753
660.964		857.314
1658.84		335.5
1408.45		551.948
1120.98		1287.88
1213.36		1049.78
1244.08		2365.22
2982.48		800.866
2402.3		530.303
800.202		1801.31
1860.62		2587.34
947.421		1102.62
1652.95		1103.9
1760.89		389.61
1036.15		779.221
854.223		1147.19
3594.67		1569.26
965.813		1060.61
849.866		1147.19
1724.35		2629.87
3144.77		303.03
1657.75		963.203
983.735		1734.63
1136.46		1093.07
1354.27		2153.68
3459.65		833.333
1580.2		2050.7
1931.63		2511.3
2407.54		1547.62
9013		1445.27
6896.55		3161.58
2360.08		1266.23
5519		2383.96
4998.82		1801.12
3672.4		4032.44
6507.89		941.558
3036.07		363.222
9012		735.931
9012		1879.96
9012		2624.33
3591.77		223.16
6767.29		2056.28
3386.91		1049.78
5550.09		1893.59
5498.07		2762.65
4496.95		4181.54
2774.18		1006.49
3230.89		768.398
3238.45		1896.57
6783.57		2190.37
3276.71		1561.14
3802.23		3842.79
2684.44		3031.76
7134.88		2032.64
2613.92		1980.52
5078.61		446.81
9012		854.978
5439.07		762.766
2275.7		1071.43
911.483		1867.86
7283.6		1536.8
4650.21		2292.95
3280.51		952.381
2534.38		3828.69
319.681		790.043
247.994		2269.03
874.915		3086.49
1937.62		681.818
2197		1774.89
1636.25		681.818
1759.83		1374.46
4663.83		2175.33
3325.19		876.623
290.348		2587.34
2105.61		941.558
3981.1		1017.32
1485.01		1655.85
1569.61		3967.76
2056.92		2402.22
2639.61		3406.65
2020.84		4009.4
1105.61		1060.61
2490.58		1988.89
2538.36		2359.55
1575.84		3178.56
1047.3		4130.68
3938.01		4265.31
1019.96		801.718
3211.49		3534.83
1313.95		3486.86
3644.52		1287.88
1269.61		2327.03
1904.04		5427.92
2306.46		2086.55
1222.76		4146.81
1898.63		3225.11
1679.7		1746.03
1053.16		5652.76
1057.73		4449.59
1686.15		2231.87
2404.22		2205.35
1516.48		2304.87
1416.41		1050.69
2071.58		3645.49
1134.68		1206.75
8031		1755.84
3803.19		3116.88
5577.3		1277.06
5018.68		703.463
7321.04		790.043
4404.59		551.948
470.737		670.996
5305.72		1080.78
2743.44		1114.72
4768.4		443.723
4604.55		1222.94
3760.31		906.737
1416.49		476.19
576.285		768.398
2749.22		963.203
3324.27		1923.19
2453.4		1396.1
3240.83		2208.35
2476.75		1374.46
2347.68		2038.92
1687.65		2832.43
2225.79		3179.89
3724.33		1525.97
3246.19		420.806
1186.96		416.252
1970.89		638.528
1499.72		566.986
2980.57		1980.52
1699.09		999.652
1544.31		1639.01
3864.14		4629.02
2566.14		3030.3
775.193		1852.97
1158.06		1655.84
1834.26		2093.66
2333.12		914.521
1062.44		1093.07
4331.75		2109.71
2910.86		898.268
2390.73		1969.7
578.365		670.996
3286.8		3425.83
2296.41		995.671
2419.1		844.156
673.067		779.221
2419.02		1937.23
3149.17		1190.48
2269.52		1212.12
3009.24		909.091
4242.9		790.043
859.408		4015.15
3273.53		1720.78
2968.33		2878.79
802.223		1298.7
2626.63		562.771
2092.81		1322.99
1024.11		725.108
2714.1		822.511
2293.25		1504.33
2331.27		3787.88
1517.5		2218.61
3134.97		2792.21
1653.54		3647.19
1623.26		906.547
3617.16		5357.14
8031		2002.16
6457.55		3766.23
1282.96		1720.78
6065.67		1796.54
4645.3		3116.88
4601.63		2608.23
4595.18		1201.3
6979.03		746.753
5614		627.706
1600		1341.99
5081.43		8118.49
2808.24		3095.24
4058.28		443.725
5521.24		1168.83
8031		1396.1
8030		653.273
8030		2781.39
8030		1210.05
4648.07		898.268
7233.63		1201.3
8030		1233.77
8031		2891.45
8030		2068.3
7113.61		541.126
3912.18		995.671
3803.71		1167.84
8030		811.688
6545.4		1266.23
8030		1493.51
6864.85		1277.06
4504.48		2813.09
8030		1352.81
8030		1049.79
1419.98		502.98
8031		1720.78
947.256		1255.41
4252.59		1145.21
8031		2088.74
3751.2		1996.96
8030		1233.77
3925.91		2282.02
6689.01		1222.94
1029.03		1536.61
538.382		692.641
8030		3138.91
8031		3915.32
6767.18		1764.07
4950.76		963.203
8031		1829
8031		2803.03
4901.41		865.801
8030		1363.64
7395		443.723
5039.36		974.026
8031		3831.17
		1953.73
		1471.86
		2597.4
		3041.13
		792.449
		3906.93
		4642.86
		3106.06
		3625.54
		1374.46
		1804.87
		205.628
		1147.19
		389.61
		2110.39
		1190.48
		1147.19
		1471.86
		1006.49
		1212.12
		3982.68
		649.351
		3430.74
		3333.33
		7949.78
		963.203
		1244.59
		963.203
		4874.23
		1580.09
		1147.19
		865.803
		530.303
		1028.14
		5712.25
		7431.82
		833.333
		1515.15
		1471.86
		1125.54
		811.688
		3073.59
		1421.19
		3235.93
		378.788
		779.221
		551.948
		516.538
		1071.43
		2380.95
		3625.54
		3621.15
		2767.92
		2513.2
		2757.88
		3712.12
		3474.03
		909.091
		259.74
		595.238
		2967.18
		2142.86
		3127.71
		573.593
		2034.29
		4553.88
		364.22
		2445.89
		2512.78
		887.446
		2402.6
		1060.61
		1255.41
		762.34
		735.931
		1515.15
		1558.44
		449.936
		3809.93
		2175.32
		3091.97
		2207.79
		2924.8
		963.205
		2045.45
		919.913
		757.576
		2205.64
		551.948
		584.416
		1255.41
		476.19
		2694.81
		790.043
		1709.96
		530.303
		2045.45
		660.173
		963.203
		2694.81
		1082.25
		1385.28
		790.043
		844.156
		1893.94
		760.819
		2806.72
		3023.44
		1443.61
		5767.18
		3019.48
		3442.5
		2716.45
		860.151
		4993.25
		4314.04
		4777.47
		2196.97
		1374.58
		779.221
		4062.84
		1699.14
		1499.2
		4276.07
		3924.2
		1967.22
		3887.9
		1926.41
		1463.67
		399.954
		1601.73
		876.623
		667.073
		930.736
		1720.78
		1715.07
		746.753
		754.957
		811.688
		1536.8
		768.398
		1493.51
		519.481
		649.351
		660.173
		378.788
		735.931
		1991.34
		351.377
		4588.74
		2897.76
		2151.71
		1082.25
		3107.96
		4447.2
		1422.2
		2316.02
		1546.32
		1176.27
		2729.34
		3901.16
		2523.54
		2667.49
		4041.94
		4379.5
		2523.62
		2365.12
		1160.51
		974.026
		800.866
		2781.39
		1060.61
		3181.82
		1147.19
		865.801
		660.173
		4956.71
		4805.2
		2478.35
		1125.54
		432.9
		1028.14
		1829
		1439.39
		584.416
		2012.99
		844.156
		1147.19
		4329
		1428.57
		854.978
		584.416
		584.416
		1168.83
		3441.56
		768.398
		865.801
		746.753
		898.268
		480.349
		1352.81
		887.446
		1076.13
		1114.72
		2154.37
		876.623
		703.463
		1017.32
		1374.46
		1034.41
		949.183
		2031.22
		2600.04
		1807.36
		747.071
		606.377
		3787.88
		1493.51
		2370.13
		1320.35
		780.239
		3538.96
		2163.27
		2012.99
		2291.83
		1017.32
		3719.77
		3181.82
		937.36
		266.724
		4893.86
		2943.72
		2204.6
		887.446
		898.271
		4360.75
		1980.52
		762.571
		5019.84
		2272.73
		2737.8
		4155.84
		1341.99
		2456.14
		2229.44
		508.658
		1503.6
		790.043
		2435.06
		1168.83
		1688.31
		1233.77
		2152.61
		4913.42
		497.835
		4101.73
		1406.93
		1753.25
		1266.23
		1233.77
		1049.78
		1255.41
		2456.71
		487.013
		1785.71
		811.688
		541.126
		1471.86
		562.771
		1872.29
		2738.1
		854.978
		1374.46
		649.351
		573.593
		887.446
		1781.29
		2002.16
		768.398
		3116.88
		1028.14
		1634.2
		1850.65
		1461.04
		3116.88
		3679.65
		1742.42
		898.268
		1580.09
		1536.8
		2943.72
		425.265
		930.736
		2056.28
		2228.5
		872.126
		768.398
		1554.94
		1374.46
		1317.55
		2640.69
		985.667
		1969.7
		1147.19
		238.095
		2587.67
		2933.23
		1612.56
		1147.19
		919.913
		871.832
		627.349
		3629.78
		1287.4
		5627.71
		530.303
		2064.67
		2186.15
		1893.94
		1782.74
		3737.75
		1655.84
		367.965
		1320.35
		1882.13
		1515.15
		1002.72
		4238.94
		4229.78
		2673.16
		865.801
		1147.19
		670.962
		1471.79
		715.199
		1006.49
		822.511
		649.351
		725.108
		627.706
		822.511
		1720.78
		779.221
		800.866
		606.061
		811.688
		1017.32
		1893.94
		2412.37
		2738.1
		1060.61
		670.996
		1516.08
		2219.63
		2186.15
		3262.29
		2310.5
		783.227
		1009.48
		3828.53
		2034.63
		294.333
		2110.39
		1195.01
		3543.47
		2067.65
		2355.97
		1797.33
		758.137
		646.188
		1045.21
		4248.59
		4366.92
		1252.72
		2229.44
		2077.92
		2348.49
		699.134
		2196.97
		681.818
		2662.34
		1504.33
		1277.06
		833.333
		1406.93
		4227.4
		3127.71
		2142.86
		3214.29
		577.947
		2403.04
		964.285
		1273.42
		1201.52
		2281.37
		836.502
		1718.63
		1642.59
		1055.81
		511.316
		2694.81
		1261.56
		1904.76
		1141.54
		1260.44
		1922.12
		3194.59
		1980.92
		365.019
		4136.88
		1447.78
		4045.63
		1158.01
		1818.18
		2826.03
		3290.04
		775.439
		984.848
		1839.83
		1651.49
		887.446
		2586.58
		2651.52
		1450.22
		2088.74
		357.143
		1475.29
		1387.95
		395.437
		2652.99
		577.508
		3376.43
		5629.21
		3257.58
		2110.39
		2705.63
		1172.17
		984.848
		1417.06
		779.221
		4242.43
		1107.1
		3073.6
		712.786
		2045.45
		3608.2
		2418.25
		974.382
		4836.5
		927.757
		1323.19
		3482.89
		601.569
		811.69
		2500
		2316.02
		1402.37
		3506.49
		1969.7
		2705.63
		1515.15
		2478.35
		1244.59
		519.483
		3279.22
		2824.68
		1718.44
		2186.15
		1298.7
		1136.36
		984.848
		1883.12
		2110.39
		988.593
		471.485
		3361.22
		1486.72
		1414.45
		3726.24
		2980.99
		1536.12
		2692.02
		2651.52
		1071.43
		6444.12
		681.818
		843.801
		4653.68
		2050.7
		1114.72
		4718.71
		963.203
		2045.45
		2543.29
		1431.51
		909.091
		995.671
		892.288
		4534.63
		3415.01
		2088.74
		1946.77
		1922.82
		745.247
		2828.9
		1636.06
		777.413
		669.229
		2281.37
		2970.33
		1117.66
		1634.2
		1320.35
		335.498
		807.47
		2056.28
		1348.08
		2045.71
		197.719
		1596.96
		1231.94
		882.129
		1114.1
		1307.99
		4756.47
		4642.86
		4220.78
		1297.04
		4188.31
		4426.41
		3766.23
		2110.39
		1277.06
		3506.49
		4188.31
		2005.42
		4188.31
		3300.38
		626.567
		638.783
		2812.38
		2859.32
		1384.03
		1297.48
		2859.32
		1194.66
		2342.31
		538.757
		4729.44
		1791.58
		3133.2
		239.203
		1846.98
		3328.51
		811.767
		2230.96
		297.91
		4699.62
		2671.1
		146.179
		1648.01
		695.489
		3826.54
		3268.4
		5649.35
		1812.97
		996.678
		4595.16
		5140.68
		1055.67
		1411.99
		3122.92
		1811.07
		3282.39
		583.636
		3915.09
		547.026
		4119.6
		4037.9
		4349.94
		3563.76
		2717.58
		5640.72
		420.952
		531.561
		4738.54
		3415.28
		1758.8
		2676.81
		6431.74
		6569.7
		5972.08
		4717.61
		3681.06
		1572.84
		2455.65
		1514.95
		3091.36
		3222.46
		2750.4
		3548.86
		677.772
		1803.31
		2152.82
		862.274
		4097.17
		3533.65
		1351.64
		5308.89
		769.383
		1259.68
		179.636
		860.965
		674.05
		3114.56
		1939.35
		2279.68
		4061.78
		3412.84
		4108.72
		4797.34
		5164.58
		916.733
		4079.74
		1189.61
		2463.88
		807.352
		4617.75
		2900.41
		2325.58
		4186.05
		4425.25
		1937.06
		2716.25
		5449.67
		1808.63
		5625.18
		4452.51
		2024.26
		1526.69
		6396.56
		611.901
		822.511
		1501.66
		3587.77
		3921.58
		961.758
		5247.15
		699.62
		1091.06
		2987.22
		3008.99
		476.53
		2046.51

## Sheet: Fig 1e- unit_number -33
Physical_Alternation_up_presented	Physical_Alternation_down_presented	Perceptual_Dominance_BFS_up_perceived	Perceptual_Dominance_BFS_down_perceived		Physical_Dominance_up_presented	Physical_Dominance_down_presented	Perceptual_Dominance_BR_up_perceived	Perceptual_Dominance_BR_down_perceived		Stimulus_Switches_down_to_up	Stimulus_Switches_up_to_down	Perceptual_Switches_down_to_up	Perceptual_Switches_up_to_down
17.3326	8.79074	18.1822	7.76874		21.3827	8.57801	26.7397	11.8568		20.7922	8.65359	27.0593	9.79028
17.2262	8.77764	18.232	7.7699		21.4705	8.66316	26.8297	11.8612		20.9675	8.77408	27.1321	9.71238
17.0515	8.76412	18.1598	7.77645		21.5518	8.77666	26.8422	11.8401		21.2005	8.88647	27.1681	9.64231
16.8221	8.75006	17.9681	7.78661		21.6329	8.9205	26.7489	11.7937		21.4734	8.9845	27.1682	9.58904
16.5529	8.73344	17.6759	7.80102		21.716	9.09486	26.5333	11.7263		21.7644	9.06318	27.1361	9.56343
16.2586	8.71137	17.3158	7.82191		21.797	9.29711	26.1934	11.6459		22.0513	9.11862	27.0768	9.5754
15.9515	8.68148	16.9287	7.85155		21.8665	9.52139	25.7407	11.5631		22.3146	9.14794	26.9943	9.63127
15.6411	8.64301	16.5574	7.89055		21.9114	9.75902	25.1974	11.4895		22.5402	9.14907	26.8897	9.73179
15.3337	8.59736	16.2396	7.9366		21.9182	9.99954	24.5913	11.4361		22.7208	9.12085	26.7592	9.87155
15.0328	8.5479	16.0026	7.98407		21.8774	10.2322	23.9505	11.4124		22.8555	9.06316	26.5935	10.0396
14.7404	8.499	15.8601	8.02474		21.7865	10.4473	23.2976	11.4261		22.9492	8.97728	26.3787	10.2216
14.4571	8.45479	15.8123	8.04934		21.6521	10.6373	22.6481	11.4831		23.0105	8.86625	26.099	10.402
14.1832	8.41794	15.8478	8.04955		21.4892	10.7967	22.0086	11.588		23.0497	8.73528	25.7406	10.5672
13.9192	8.38902	15.9477	8.02001		21.3188	10.9225	21.3794	11.7434		23.0773	8.59191	25.2958	10.7079
13.6653	8.36655	16.0898	7.95959		21.1637	11.0138	20.7576	11.9504		23.1023	8.44586	24.7656	10.8202
13.4218	8.34778	16.2527	7.87189		21.0434	11.0711	20.1398	12.208		23.1318	8.3084	24.1616	10.9061
13.1884	8.32992	16.4173	7.76467		20.9697	11.0973	19.5256	12.5124		23.1704	8.19121	23.505	10.9721
12.9644	8.31143	16.5673	7.64858		20.9438	11.0971	18.918	12.8571		23.2206	8.10493	22.8236	11.0273
12.7478	8.29316	16.6881	7.53534		20.955	11.078	18.3236	13.2328		23.2824	8.05752	22.1488	11.0812
12.5362	8.27894	16.765	7.43601		20.9819	11.0498	17.7512	13.6283		23.3537	8.05301	21.5113	11.1409
12.3264	8.27569	16.7819	7.35971		20.9953	11.0237	17.2103	14.0315		23.4311	8.09066	20.9383	11.21
12.1145	8.29311	16.7211	7.31307		20.9622	11.0114	16.7095	14.4308		23.51	8.16501	20.4511	11.2881
11.897	8.34299	16.5652	7.30056		20.8502	11.0239	16.2565	14.8166		23.5852	8.26663	20.0638	11.3712
11.671	8.43829	16.2991	7.32546		20.6325	11.0702	15.8581	15.1825		23.6517	8.38362	19.7825	11.4529
11.4343	8.592	15.9137	7.39109		20.2911	11.157	15.5206	15.5261		23.7052	8.50334	19.6051	11.5268
11.1865	8.81581	15.4086	7.50179		19.8199	11.289	15.2508	15.8493		23.7421	8.61432	19.5224	11.5877
10.9291	9.11857	14.7939	7.66327		19.2264	11.4695	15.055	16.1577		23.7603	8.70776	19.52	11.6331
10.6657	9.50455	14.0909	7.88187		18.5314	11.7013	14.9386	16.4599		23.7595	8.77863	19.581	11.6638
10.4021	9.97179	13.3308	8.16317		17.7683	11.9869	14.9042	16.766		23.7412	8.82604	19.6902	11.6837
10.146	10.5108	12.5519	8.51017		16.9802	12.3287	14.9502	17.0859		23.7095	8.85313	19.8379	11.698
9.90656	11.104	11.7967	8.92168		16.216	12.7274	15.0686	17.4279		23.6705	8.86627	20.0226	11.7124
9.69382	11.7266	11.1072	9.39167		15.5249	13.1811	15.2453	17.7975		23.6314	8.87405	20.2519	11.7309
9.51793	12.3485	10.5208	9.90977		14.9517	13.6835	15.4607	18.1967		23.5998	8.88584	20.5399	11.7552
9.38838	12.9378	10.0669	10.4628		14.531	14.2231	15.6915	18.6234		23.5806	8.91043	20.9036	11.7842
9.31327	13.4655	9.76338	11.0372		14.283	14.7834	15.9137	19.0714		23.5755	8.95467	21.3571	11.8153
9.29857	13.9101	9.61578	11.6205		14.2115	15.3438	16.1057	19.5308		23.5809	9.02245	21.9063	11.8448
9.34751	14.2609	9.61674	12.2035		14.3038	15.8827	16.2508	19.9886		23.5879	9.11401	22.5456	11.8697
9.46004	14.5208	9.74788	12.7793		14.5325	16.38	16.3395	20.4302		23.5839	9.22585	23.2569	11.8885
9.63243	14.7057	9.98278	13.3428		14.8602	16.8203	16.3695	20.8404		23.5542	9.35118	24.0117	11.9016
9.85725	14.8415	10.2908	13.8885		15.244	17.1955	16.3452	21.206		23.4851	9.48093	24.7746	11.9104
10.1236	14.96	10.6413	14.4084		15.6412	17.5057	16.2763	21.5179		23.366	9.60514	25.5094	11.9173
10.4179	15.0922	11.007	14.8909		16.0141	17.7588	16.1747	21.7721		23.1917	9.71455	26.1844	11.9239
10.725	15.2624	11.3667	15.3205		16.3331	17.9682	16.0531	21.9709		22.9633	9.80198	26.7771	11.9317
11.0293	15.4839	11.7063	15.6795		16.5783	18.1506	15.9226	22.1221		22.6877	9.86348	27.2775	11.9409
11.3164	15.7562	12.0189	15.9504		16.7403	18.322	15.7916	22.2377		22.3768	9.89869	27.6891	11.9517
11.5741	16.0662	12.3034	16.1198		16.8185	18.4957	15.6658	22.3311		22.0456	9.9106	28.0277	11.9637
11.7924	16.391	12.5629	16.1809		16.8196	18.6799	15.5483	22.4149		21.7101	9.90453	28.3186	11.9773
11.9641	16.7036	12.8017	16.137		16.7547	18.8772	15.4401	22.4981		21.3857	9.88654	28.5921	11.9926
12.0839	16.979	13.0244	16.0018		16.6372	19.0847	15.3416	22.5854		21.0851	9.86177	28.8779	12.0102
12.1482	17.1995	13.2332	15.7987		16.4806	19.2955	15.2524	22.6762		20.8169	9.83284	29.201	12.0296
12.1547	17.3581	13.4277	15.5578		16.2969	19.4999	15.172	22.7661		20.5846	9.799	29.5778	12.0499
12.103	17.4594	13.605	15.312		16.0956	19.687	15.1001	22.848		20.3862	9.75607	30.0143	12.0693
11.9955	17.5178	13.7599	15.0921		15.8833	19.8469	15.0353	22.9138		20.2147	9.69741	30.5075	12.0855
11.8383	17.5537	13.8873	14.9224		15.6638	19.9712	14.9751	22.9563		20.0594	9.61545	31.0474	12.0968
11.6421	17.5891	13.9836	14.8181		15.4384	20.0549	14.9152	22.9704		19.9088	9.50362	31.6207	12.1029
11.422	17.6429	14.0481	14.7847		15.2068	20.0967	14.8492	22.9538		19.7527	9.35803	32.2137	12.1056
11.1964	17.7282	14.0844	14.8183		14.9678	20.0993	14.7691	22.9076		19.5853	9.17857	32.8137	12.1081
10.9838	17.8506	14.0993	14.9094		14.7196	20.0687	14.6661	22.8364		19.4073	8.96923	33.4089	12.1151
10.8006	18.0091	14.1017	15.0456		14.4606	20.0136	14.5325	22.7486		19.2261	8.73764	33.9856	12.1304
10.6577	18.1974	14.0994	15.2153		14.1895	19.9431	14.3631	22.6558		19.0547	8.49402	34.5259	12.1555
10.5588	18.4063	14.0964	15.4102		13.9061	19.8662	14.1568	22.5728		18.9091	8.24981	35.0058	12.1885
10.4998	18.6261	14.0909	15.6262		13.611	19.7901	13.9168	22.5162		18.8047	8.01632	35.3954	12.2238
10.4701	18.8479	14.0741	15.8632		13.3059	19.7199	13.6506	22.5031		18.7533	7.80339	35.6615	12.2527
10.4549	19.0643	14.0324	16.1231		12.9934	19.6592	13.3684	22.5493		18.7604	7.61841	35.7732	12.2662
10.4379	19.2698	13.9498	16.4073		12.677	19.6107	13.0811	22.667		18.8246	7.46572	35.7078	12.2571
10.404	19.4614	13.813	16.7149		12.3607	19.5776	12.7985	22.8637		18.9381	7.34636	35.457	12.223
10.3412	19.6389	13.6153	17.041		12.0482	19.5642	12.5275	23.1408		19.0892	7.25848	35.0306	12.1672
10.2412	19.8056	13.3596	17.3762		11.743	19.5763	12.2714	23.4935		19.2643	7.19809	34.4574	12.0987
10.1	19.9692	13.0593	17.7085		11.4474	19.621	12.0306	23.9114		19.4509	7.16018	33.7829	12.0307
9.91663	20.1419	12.7366	18.0255		11.1627	19.7062	11.8028	24.3796		19.6392	7.13999	33.0632	11.9778
9.69345	20.3398	12.4189	18.3184		10.8887	19.8394	11.5858	24.88		19.8225	7.13401	32.3584	11.9529
9.4356	20.5802	12.1341	18.5848		10.624	20.0275	11.3779	25.3928		19.9968	7.14061	31.7244	11.9647
9.15141	20.8785	11.9058	18.8316		10.3665	20.2765	11.1798	25.8981		20.1601	7.15999	31.2064	12.0159
8.85276	21.2444	11.7498	19.0748		10.1138	20.5906	10.995	26.3766		20.3103	7.19368	30.8346	12.1029
8.55513	21.6789	11.6716	19.3382		9.86417	20.9728	10.8296	26.8109		20.4447	7.24362	30.6219	12.2161
8.27681	22.1728	11.666	19.6489		9.61679	21.4234	10.6918	27.1864		20.56	7.31141	30.5642	12.3417
8.03704	22.7074	11.7183	20.0318		9.37256	21.9396	10.5911	27.4918		20.6526	7.39766	30.6424	12.4627
7.85321	23.2579	11.8069	20.504		9.13418	22.5143	10.5371	27.7206		20.7202	7.50203	30.8251	12.5621
7.73766	23.7986	11.9061	21.0699		8.90611	23.1348	10.5387	27.8719		20.7634	7.62356	31.0716	12.6243
7.6948	24.3077	11.9903	21.7194		8.69426	23.7827	10.6027	27.9514		20.7866	7.76137	31.3348	12.6381
7.71963	24.7717	12.0375	22.4276		8.50548	24.4346	10.7324	27.9724		20.7979	7.91518	31.5653	12.5984
7.79805	25.1872	12.0318	23.1594		8.34693	25.0638	10.9265	27.9552		20.8074	8.0855	31.7152	12.508
7.90928	25.5599	11.9665	23.8742		8.22535	25.6436	11.1777	27.9265		20.825	8.27331	31.7426	12.3776
8.02985	25.9011	11.8438	24.5332		8.14642	26.1503	11.4723	27.9164		20.8571	8.47919	31.6171	12.2248
8.13832	26.2231	11.6755	25.1058		8.11409	26.5667	11.7901	27.9554		20.9041	8.70236	31.3231	12.0719
8.21942	26.5344	11.4804	25.5744		8.13015	26.8845	12.1058	28.0699		20.9595	8.93992	30.8624	11.9423
8.26666	26.8372	11.2823	25.9372		8.19395	27.1046	12.3923	28.2778		21.0105	9.18658	30.2531	11.8575
8.28266	27.1264	11.1063	26.2084		8.30229	27.2366	12.6235	28.5855		21.0412	9.4351	29.5265	11.8338
8.2773	27.3918	10.9756	26.4147		8.44958	27.296	12.7788	28.9863		21.0365	9.6772	28.7204	11.8817
8.26419	27.621	10.9082	26.5906		8.62809	27.3009	12.8461	29.4608		20.987	9.90481	27.8728	12.005
8.25657	27.8031	10.9147	26.7717		8.82841	27.2691	12.8246	29.98		20.8918	10.111	27.0154	12.2028
8.2638	27.9309	10.9966	26.9881		9.03988	27.2148	12.7243	30.5096		20.7599	10.2905	26.1695	12.4706
8.28915	28.0012	11.1465	27.2587		9.2513	27.1484	12.5651	31.0156		20.6089	10.4401	25.3447	12.8026
8.32954	28.0147	11.3492	27.5882		9.45154	27.0759	12.3731	31.4686		20.4604	10.5579	24.541	13.1917
8.37682	27.9732	11.5836	27.9665		9.63045	27.0006	12.1768	31.8479		20.3355	10.6437	23.752	13.6308
8.42026	27.8785	11.8266	28.3712		9.77974	26.9246	12.0025	32.1432		20.2488	10.6986	22.9701	14.1113
8.44927	27.7318	12.0555	28.773		9.89383	26.8503	11.8712	32.3537		20.2047	10.7259	22.1899	14.6234
8.45575	27.5343	12.2517	29.1418		9.97055	26.7808	11.7957	32.4869		20.1952	10.731	21.4113	15.1552
8.43558	27.2897	12.4025	29.4523		10.0115	26.7206	11.7793	32.5553		20.201	10.7221	20.6402	15.6931
8.38912	27.0062	12.5025	29.6896		10.0219	26.6744	11.816	32.5731		20.1947	10.7103	19.8879	16.2226
8.3209	26.6977	12.5529	29.8503		10.0097	26.6466	11.8918	32.554		20.1447	10.7081	19.1693	16.7287
8.23882	26.3837	12.5612	29.9435		9.98491	26.6399	11.9861	32.5086		20.021	10.7292	18.5011	17.1976
8.15316	26.0864	12.5385	29.9874		9.95772	26.6553	12.0757	32.4436		19.7991	10.7859	17.8997	17.6169
8.07557	25.8273	12.4973	30.0063		9.93729	26.6909	12.1369	32.3616		19.4637	10.8887	17.379	17.9772
8.01804	25.6224	12.4495	30.026		9.93051	26.7429	12.1503	32.2618		19.0107	11.0453	16.9497	18.2726
7.99179	25.4785	12.4039	30.0706		9.94117	26.8048	12.1027	32.1406		18.4475	11.2603	16.6184	18.502
8.00601	25.3918	12.3653	30.1598		9.96988	26.8689	11.9898	31.993		17.7928	11.5358	16.3863	18.6692
8.06651	25.3477	12.3335	30.3066		10.0143	26.9266	11.8167	31.8137		17.0743	11.872	16.2499	18.7836
8.17458	25.3241	12.3037	30.5168		10.0702	26.9697	11.597	31.5982		16.3269	12.2671	16.2005	18.8595
8.32634	25.295	12.2674	30.788		10.1322	26.9913	11.3505	31.3432		15.5896	12.7177	16.2255	18.9143
8.51288	25.2357	12.2136	31.1092		10.195	26.9873	11.1002	31.0474		14.9022	13.2175	16.3089	18.9665
8.72145	25.1266	12.1308	31.4614		10.254	26.9564	10.8685	30.7119		14.3018	13.7567	16.4337	19.0328
8.93736	24.956	12.0089	31.8185		10.3058	26.901	10.6747	30.341		13.8185	14.3215	16.583	19.1256
9.14628	24.7214	11.841	32.1502		10.348	26.8256	10.5328	29.9423		13.4733	14.8934	16.7419	19.2513
9.33635	24.4292	11.6254	32.4254		10.3795	26.736	10.4502	29.5266		13.2746	15.4511	16.8987	19.4097
9.49942	24.0932	11.3658	32.6171		10.3995	26.6368	10.4273	29.1083		13.2187	15.9716	17.045	19.5949
9.63135	23.7333	11.0722	32.7072		10.4084	26.53	10.4583	28.7042		13.2894	16.4338	17.175	19.7973
9.73109	23.3733	10.7597	32.6905		10.4067	26.4139	10.5318	28.333		13.4614	16.8213	17.2851	20.0059
9.79923	23.0401	10.4464	32.5767		10.3965	26.2832	10.6321	28.0134		13.7032	17.1252	17.3722	20.2103
9.83636	22.7612	10.1515	32.3897		10.3808	26.1304	10.7404	27.7631		13.9815	17.3458	17.4329	20.4026
9.84196	22.5636	9.89186	32.1646							14.2651	17.4926	17.463	20.5773
9.81422	22.4712	9.68042	31.9421							14.5277	17.5829	17.4575	20.7312
9.75074	22.5019	9.52426	31.7609							14.7501	17.639	17.412	20.8616
9.64993	22.6653	9.4246	31.6518							14.921	17.6843	17.3234	20.9648
9.51251	22.9611	9.37752	31.6312							15.0363	17.7398	17.1917	21.0353
9.34267	23.3779	9.3756	31.6986							15.0983	17.8215	17.0202	21.0656
9.14834	23.8956	9.4096	31.8366							15.113	17.9379	16.816	21.0473
8.94072	24.4873	9.46995	32.0141							15.0891	18.0904	16.5897	20.9737
8.73296	25.1242	9.54774	32.1916							15.0356	18.2736	16.3542	20.8419
8.53866	25.7793	9.63509	32.3283							14.9609	18.4771	16.1232	20.655
8.37029	26.4307	9.7253	32.3883							14.872	18.6877	15.9101	20.4222
8.23809	27.0635	9.81287	32.3458							14.774	18.8915	15.7265	20.1583
8.14933	27.6689	9.89381	32.1881							14.6699	19.0761	15.5811	19.8805
8.10798	28.2428	9.96594	31.9159							14.561	19.2318	15.4786	19.6057
8.11461	28.7823	10.0292	31.5422							14.4468	19.3535	15.4193	19.3468
8.16633	29.2821	10.0854	31.0887							14.3252	19.4404	15.398	19.1118
8.25682	29.7328	10.138	30.5827							14.1922	19.4962	15.4047	18.9035
8.3764	30.1196	10.1905	30.053							14.0428	19.5281	15.4249	18.7218
8.51248	30.4245	10.2452	29.5269							13.8709	19.5448	15.4417	18.5669
8.65049	30.6285	10.3021	29.0285							13.6709	19.5553	15.4378	18.4422
8.77532	30.7162	10.3578	28.5771							13.4379	19.567	15.3985	18.3571
8.87319	30.6794	10.4064	28.187							13.1696	19.5848	15.314	18.327
8.93376	30.5195	10.4406	27.8674							12.8663	19.6114	15.1803	18.3723
8.9519	30.2482	10.4535	27.6227							12.5322	19.6482	15.0001	18.5149
8.92885	29.8859	10.4408	27.4525							12.1745	19.6964	14.7803	18.7745
8.87225	29.4582	10.4023	27.3515							11.8028	19.7583	14.5304	19.1654
8.79513	28.9923	10.3425	27.3095							11.4282	19.8378	14.259	19.693
8.71371	28.5125	10.27	27.3121							11.0616	19.9402	13.9725	20.3534
8.6446	28.0376	10.1961	27.3414							10.7123	20.0717	13.6733	21.1326
8.60174	27.5796	10.133	27.3781							10.3872	20.2386	13.361	22.0081
8.59387	27.1433	10.0916	27.4033							10.0899	20.4459	13.0339	22.9507
8.62296	26.7288	10.0799	27.4008							9.82069	20.698	12.6912	23.9266
8.68393	26.3326	10.1024	27.3587							9.57688	20.998	12.3359	24.8999
8.76572	25.9509	10.1603	27.2702							9.35361	21.3485	11.9758	25.8352
8.85342	25.5809	10.252	27.1324							9.14488	21.7514	11.6237	26.6996
8.93085	25.2231	10.3744	26.9454							8.94471	22.2071	11.2971	27.4653
8.98321	24.8817	10.5235	26.7098							8.74827	22.7137	11.0155	28.1112
8.99906	24.5647	10.6953	26.4249							8.55279	23.2651	10.7986	28.6252
8.97159	24.2835	10.8854	26.0881							8.35823	23.8498	10.6637	29.0051
8.89911	24.0511	11.0881	25.6956							8.16757	24.4503	10.6238	29.2599
8.78486	23.8809	11.295	25.2444							7.98674	25.0437	10.6853	29.4101
8.63643	23.7837	11.495	24.7346							7.82409	25.6038	10.8474	29.4867
8.46488	23.7657	11.6731	24.1724							7.68958	26.1042	11.101	29.5294
8.28373	23.8261	11.8128	23.5709							7.59355	26.5224	11.4284	29.5822
8.10768	23.9558	11.8972	22.95							7.54545	26.8427	11.8041	29.6884
7.95121	24.1373	11.9131	22.3343							7.55252	27.0592	12.1965	29.8849
7.82697	24.3464	11.8532	21.7501							7.61872	27.1761	12.5712	30.1957
7.74433	24.555	11.7185	21.2211							7.74397	27.2066	12.8949	30.6278
7.70826	24.7361	11.5185	20.7652							7.92391	27.1703	13.1402	31.1689
7.71875	24.8677	11.2695	20.392							8.15001	27.0893	13.2894	31.789
										8.41024	26.9844	13.3373	32.444
										8.68996	26.8722	13.2915	33.0831
										8.9732	26.7635	13.1708	33.6562
										9.24401	26.6636	13.0017	34.1218
										9.48805	26.5735	12.8137	34.4525
										9.69389	26.4923	12.6351	34.6392
										9.85421	26.4192	12.4886	34.6909
										9.96643	26.3552	12.3893	34.6326
										10.0327	26.3039	12.3432	34.5007
										10.0594	26.2709	12.3477	34.3365
										10.056	26.2629	12.3929	34.1795
										10.0335	26.2855	12.4629	34.0616
										10.0031	26.3416	12.5387	34.0026
										9.97506	26.4301	12.6004	34.008
										9.95767	26.5452	12.6296	34.07
										9.9568	26.6764	12.6114	34.1708
										9.97582	26.81	12.5358	34.2868
										10.0158	26.9309	12.3983	34.3937
										10.0758	27.0247	12.2001	34.4701
										10.1534	27.0799	11.9473	34.4997
										10.2449	27.0899	11.6498	34.4708
										10.3462	27.0536	11.3206	34.3749
										10.4524	26.9757	10.9739	34.2049
										10.5588	26.865	10.6252	33.9538
										10.661	26.7324	10.2897	33.6147
										10.7546	26.5883	9.98259	33.1833
										10.8362	26.4407	9.71774	32.661
										10.903	26.2934	9.50763	32.0582
										10.9538	26.1465	9.36231	31.3976
										10.9885	25.9973	9.2885	30.7139

## Sheet: Fig 1e- unit_number -167
Physical_Alternation_up_presented	Physical_Alternation_down_presented	Perceptual_Dominance_BFS_up_perceived	Perceptual_Dominance_BFS_down_perceived		Physical_Dominance_up_presented	Physical_Dominance_down_presented	Perceptual_Dominance_BR_up_perceived	Perceptual_Dominance_BR_down_perceived		Stimulus_Switches_down_to_up	Stimulus_Switches_up_to_down	Perceptual_Switches_down_to_up	Perceptual_Switches_up_to_down
1.46715	8.96042	0.939173	8.78001		2.12674	12.2262	3.47117	10.5179		1.77242	18.0272	2.28149	17.4834
1.37654	9.13448	0.943963	8.99306		2.02872	12.3511	3.48111	10.5537		1.83135	17.7496	2.29655	17.6126
1.28004	9.28347	0.95054	9.15746		1.90402	12.5511	3.45094	10.6026		1.87649	17.4897	2.3704	17.645
1.18106	9.3978	0.957486	9.26317		1.76097	12.8105	3.38464	10.6559		1.90321	17.2654	2.49988	17.596
1.08355	9.47166	0.96494	9.30857		1.60956	13.1071	3.2891	10.7046		1.90808	17.0882	2.67345	17.4873
0.991905	9.50303	0.97418	9.2997		1.46019	13.4153	3.17253	10.7418		1.88928	16.9637	2.87285	17.3436
0.910736	9.4928	0.986907	9.24838		1.32255	13.7091	3.04281	10.7629		1.84677	16.8927	3.07581	17.1892
0.844624	9.44363	1.00447	9.1695		1.20471	13.9653	2.90635	10.7667		1.78232	16.8721	3.25924	17.045
0.797834	9.35878	1.02725	9.07806		1.11263	14.1657	2.76766	10.7543		1.69954	16.8958	3.4026	16.9262
0.774001	9.24167	1.05429	8.98643		1.04988	14.2976	2.62956	10.7289		1.60362	16.9561	3.49058	16.8415
0.775795	9.09615	1.08334	8.90241		1.01766	14.3544	2.49415	10.6941		1.50101	17.0441	3.51506	16.7943
0.804563	8.92747	1.11119	8.8286		1.01501	14.3349	2.36391	10.6533		1.39897	17.1507	3.47582	16.7842
0.860015	8.74352	1.13417	8.76316		1.03907	14.243	2.24268	10.6082		1.30488	17.2669	3.38019	16.809
0.939998	8.55562	1.14882	8.70178		1.08542	14.0876	2.13607	10.5585		1.22553	17.3852	3.24153	16.8661
1.04045	8.37847	1.15246	8.64035		1.14849	13.8827	2.05117	10.5017		1.16631	17.4994	3.07707	16.9526
1.15556	8.22892	1.14367	8.57733		1.22198	13.6475	1.99554	10.4338		1.13047	17.6054	2.90521	17.0641
1.27823	8.1238	1.12247	8.51526		1.2992	13.406	1.97592	10.3497		1.11862	17.7003	2.74285	17.193
1.40064	8.07734	1.09018	8.46079		1.37346	13.1859	1.99686	10.2452		1.12839	17.7826	2.60313	17.3272
1.51495	8.09869	1.04909	8.42324		1.43841	13.0166	2.05987	10.1184		1.15469	17.8511	2.49382	17.4488
1.61395	8.19044	1.00186	8.41226		1.48826	12.9262	2.16305	9.97119		1.19018	17.9044	2.41673	17.5357
1.69158	8.34824	0.950844	8.43527		1.5181	12.938	2.3014	9.80999		1.22628	17.9411	2.36814	17.5635
1.74324	8.56165	0.897627	8.4955		1.52418	13.0671	2.46767	9.6455		1.25425	17.9597	2.34003	17.5102
1.76587	8.81597	0.842744	8.5911		1.50419	13.3181	2.65332	9.49131		1.26641	17.9597	2.32214	17.36
1.75794	9.09446	0.785787	8.71541		1.4576	13.6837	2.84959	9.36167		1.25708	17.9427	2.30422	17.1075
1.71934	9.38067	0.725801	8.85808		1.38588	14.1454	3.04846	9.26872		1.22328	17.9123	2.27827	16.7599
1.6513	9.66012	0.661853	9.00649		1.29257	14.675	3.24337	9.22007		1.16497	17.8744	2.24029	16.3371
1.55644	9.92142	0.593583	9.14707		1.18313	15.238	3.42977	9.21717		1.08485	17.836	2.19131	15.8689
1.43872	10.1565	0.52158	9.26639		1.06451	15.7965	3.60545	9.255		0.987907	17.8033	2.13752	15.3913
1.30348	10.3599	0.447462	9.35195		0.944368	16.3128	3.77069	9.32284		0.880719	17.7802	2.08946	14.9413
1.15725	10.5278	0.373667	9.39282		0.830226	16.752	3.92806	9.40611		0.77067	17.7662	2.06051	14.5514
1.00746	10.657	0.303035	9.38029		0.728522	17.0842	4.08199	9.48859		0.665208	17.7568	2.06483	14.2463
0.86189	10.743	0.23832	9.30842		0.643862	17.2849	4.23798	9.55452		0.571161	17.7434	2.11502	14.0398
0.728093	10.7798	0.181788	9.1744		0.578579	17.3367	4.40167	9.59022		0.494161	17.7157	2.22008	13.9345
0.612809	10.7602	0.134997	8.97856		0.532711	17.2292	4.57772	9.58505		0.43819	17.6642	2.38365	13.9218
0.521626	10.676	0.098811	8.72402		0.504387	16.9596	4.76902	9.5317		0.405278	17.5822	2.60306	13.9839
0.458964	10.5199	0.0736352	8.41628		0.490517	16.5336	4.97607	9.42623		0.395374	17.4674	2.86927	14.0962
0.428448	10.2873	0.0597965	8.06273		0.487653	15.9653	5.19698	9.26785		0.406428	17.3224	3.16764	14.2297
0.433658	9.97748	0.0579953	7.67247		0.492822	15.2775	5.42781	9.05891		0.434714	17.1534	3.4794	14.3544
0.479103	9.59477	0.0697295	7.25627		0.504211	14.4998	5.66349	8.80488		0.475362	16.968	3.78373	14.4419
0.571233	9.14829	0.0976112	6.82646		0.521588	13.6672	5.89882	8.51421		0.523061	16.7732	4.05988	14.4684
0.719238	8.65092	0.145506	6.39668		0.546472	12.8163	6.12957	8.19798		0.572811	16.5732	4.28928	14.4172
0.935371	8.11766	0.218448	5.98101		0.582028	11.9823	6.35349	7.86898		0.62059	16.3688	4.45722	14.2808
1.23459	7.56364	0.322315	5.59281		0.632777	11.1951	6.57087	7.5404		0.66381	16.1577	4.55422	14.061
1.63338	7.00241	0.463283	5.24329		0.70416	10.4773	6.78479	7.22434		0.701448	15.9364	4.57675	13.7693
2.14783	6.4449	0.647151	4.9403		0.802025	9.84174	7.00074	6.9304		0.733851	15.7019	4.52755	13.4248
2.79112	5.8991	0.878656	4.6877		0.932116	9.29214	7.22576	6.66491		0.762258	15.4544	4.41539	13.0515
3.57083	5.37054	1.16095	4.48535		1.09964	8.82373	7.46703	6.43082		0.788199	15.1977	4.25419	12.6754
4.48667	4.86316	1.49539	4.32989		1.30897	8.42534	7.73021	6.22827		0.812915	14.9395	4.06158	12.3209
5.52919	4.38036	1.88169	4.21578		1.56352	8.08182	8.0178	6.05561		0.83698	14.6902	3.85692	12.0082
6.67985	3.92565	2.31841	4.1365		1.86585	7.77638	8.32793	5.91039		0.860193	14.4603	3.65891	11.7514
7.91274	3.5029	2.80365	4.08536		2.21781	7.49267	8.65405	5.79005		0.881734	14.2592	3.4832	11.5578
9.19762	3.11606	3.3356	4.05586		2.62078	7.2163	8.98568	5.69217		0.900494	14.0932	3.34034	11.4278
10.5038	2.76845	3.91279	4.04154		3.07578	6.93592	9.31025	5.61424		0.915444	13.9652	3.23451	11.3566
11.804	2.46201	4.5338	4.03554		3.58345	6.64385	9.61577	5.55342		0.925893	13.8749	3.16323	11.335
13.0774	2.1967	5.19649	4.03014		4.14394	6.33643	9.89362	5.50623		0.931578	13.8198	3.11825	11.3522
14.3112	1.97032	5.89705	4.01663		4.75656	6.01409	10.1408	5.46856		0.932587	13.7957	3.08733	11.3976
15.5004	1.77879	6.62913	3.98575		5.41951	5.68111	10.3611	5.43597		0.929167	13.7976	3.05674	11.4626
16.6466	1.61691	7.38362	3.92867		6.12952	5.34501	10.564	5.40407		0.921551	13.8196	3.01379	11.5423
17.7546	1.47923	8.14916	3.83834		6.8816	5.01551	10.7626	5.36892		0.90987	13.8554	2.94911	11.6358
18.83	1.36104	8.91352	3.71091		7.66891	4.70318	10.9697	5.3273		0.894202	13.8982	2.85807	11.7454
19.8752	1.25899	9.6654	3.54678		8.48264	4.41795	11.1937	5.27684		0.874736	13.942	2.7412	11.8754
20.8871	1.17146	10.3962	3.35088		9.3122	4.1676	11.4357	5.21608		0.851987	13.9821	2.60363	12.0293
21.8553	1.09842	11.1011	3.13209		10.1455	3.95662	11.6874	5.14457		0.826985	14.0164	2.45364	12.2079
22.7612	1.04114	11.779	2.90188		10.9694	3.78551	11.9321	5.06286		0.801367	14.0457	2.30088	12.4069
23.5791	1.00156	12.4314	2.67241		11.7705	3.65074	12.1476	4.97263		0.777337	14.0729	2.15453	12.6176
24.2787	0.981678	13.0606	2.45453		12.5357	3.54526	12.3102	4.87655		0.757494	14.1015	2.02199	12.827
24.8284	0.983005	13.6669	2.25618		13.2535	3.45959	12.3996	4.77792		0.744557	14.1336	1.90817	13.0215
25.2011	1.00603	14.2473	2.08147		13.9137	3.38319	12.4025	4.68019		0.741013	14.1676	1.81555	13.1889
25.379	1.04984	14.7941	1.93057		14.5092	3.3059	12.3152	4.58628		0.748744	14.1975	1.74488	13.3218
25.3581	1.11191	15.296	1.80042		15.0356	3.21927	12.1428	4.49803		0.768665	14.2134	1.69606	13.419
25.1513	1.188	15.7397	1.68597		15.4924	3.1174	11.8983	4.41594		0.800423	14.2032	1.66915	13.4855
24.7886	1.27236	16.1132	1.58156		15.8833	2.9974	11.5986	4.33923		0.842211	14.1563	1.66479	13.5315
24.3148	1.35815	16.4082	1.48219		16.2159	2.85924	11.2618	4.26625		0.890754	14.0662	1.68415	13.5703
23.7843	1.43821	16.6237	1.38426		16.5014	2.70533	10.904	4.19515		0.941503	13.9333	1.7283	13.6159
23.2548	1.5059	16.7669	1.2859		16.753	2.53978	10.5379	4.12449		0.989073	13.7661	1.79708	13.6813
22.7794	1.55618	16.8536	1.18675		16.9834	2.36772	10.1724	4.05377		1.02788	13.5809	1.88807	13.7765
22.4003	1.58628	16.9063	1.08749		17.2018	2.19464	9.81335	3.98378		1.05289	13.3994	1.9958	13.9073
22.1434	1.59622	16.9514	0.989404		17.4108	2.02601	9.46532	3.91654		1.0604	13.2457	2.11172	14.0749
22.0154	1.58865	17.0147	0.893977		17.605	1.86698	9.13276	3.85508		1.04862	13.1422	2.22499	14.2745
22.0044	1.56826	17.1173	0.802755		17.7702	1.7222	8.82099	3.80299		1.01802	13.1059	2.32395	14.4961
22.0827	1.54066	17.2716	0.717355		17.886	1.59563	8.53625	3.76382		0.971291	13.1452	2.39803	14.7244
22.2121	1.5112	17.4787	0.639517		17.9293	1.49032	8.28506	3.74043		0.913039	13.2585	2.43962	14.9414
22.3513	1.48374	17.7274	0.5711		17.8796	1.40807	8.0731	3.73434		0.849127	13.4342	2.44525	15.1283
22.4622	1.4599	17.9964	0.513954		17.7237	1.34923	7.90415	3.74517		0.785912	13.6528	2.41604	15.269
22.516	1.43888	18.2573	0.469669		17.4587	1.31249	7.7794	3.77036		0.729469	13.8898	2.35705	15.3533
22.4963	1.41786	18.4801	0.439285		17.0937	1.29494	7.69733	3.80512		0.684916	14.1194	2.27599	15.3784
22.3999	1.39295	18.6391	0.423046		16.6481	1.29236	7.65411	3.84278		0.655951	14.3183	2.18147	15.35
22.2343	1.36033	18.7182	0.42027		16.1485	1.29978	7.64432	3.87555		0.644607	14.4678	2.0816	15.2807
22.0135	1.31734	18.7145	0.42939		15.6237	1.31216	7.66167	3.89548		0.651245	14.5551	1.9831	15.1877
21.7539	1.26329	18.6406	0.448125		15.1009	1.32515	7.69944	3.89565		0.674734	14.573	1.89123	15.0893
21.47	1.1996	18.5227	0.473768		14.6015	1.33559	7.75078	3.87119		0.712774	14.5195	1.81038	15.0007
21.172	1.12958	18.397	0.503506		14.1393	1.34187	7.80872	3.82012		0.762292	14.3963	1.7449	14.932
20.8653	1.05774	18.3041	0.534757		13.72	1.34386	7.86631	3.74368		0.819858	14.209	1.69973	14.8856
20.5516	0.988905	18.282	0.565459		13.3423	1.34267	7.91692	3.64621		0.882035	13.9669	1.68041	14.8564
20.2305	0.927462	18.36	0.594305		12.9998	1.34007	7.95495	3.53455		0.945626	13.6839	1.69242	14.8326
19.9012	0.876743	18.5538	0.620887		12.6841	1.33793	7.97667	3.41708		1.00777	13.3789	1.73992	14.7986
19.5638	0.838704	18.8627	0.645727		12.3872	1.33772	7.98096	3.30267		1.06589	13.0761	1.82441	14.7382
19.2197	0.813854	19.2704	0.670153		12.1037	1.34014	7.96978	3.19952		1.11753	12.8037	1.94371	14.6382
18.8716	0.801373	19.7475	0.696024		11.8317	1.34501	7.94784	3.11424		1.16016	12.5909	2.09167	14.4918
18.5234	0.79936	20.2565	0.725302		11.5734	1.35142	7.92171	3.05113		1.19109	12.4651	2.25871	14.3007
18.1802	0.805135	20.7573	0.759539		11.3334	1.35799	7.8983	3.01178		1.20754	12.4474	2.43311	14.0758
17.8484	0.815586	21.2129	0.799361		11.1169	1.36328	7.88323	2.99492		1.20689	12.5498	2.60273	13.8361
17.5361	0.827513	21.5941	0.84406		10.9274	1.36617	7.87954	2.99675		1.18717	12.7727	2.75673	13.6056
17.253	0.837951	21.883	0.891422		10.7649	1.36607	7.88698	3.0115		1.14763	13.105	2.88694	13.4085
17.0089	0.844444	22.0733	0.937859		10.6246	1.36302	7.90224	3.03242		1.0892	13.5252	2.98878	13.2654
16.8127	0.845254	22.1702	0.978879		10.4977	1.35753	7.91994	3.0528		1.01476	14.0045	3.06154	13.1884
16.6703	0.839487	22.1874	1.00984		10.3725	1.35034	7.93406	3.06714		0.928997	14.5095	3.10811	13.1791
16.5829	0.827141	22.1441	1.02687		10.2372	1.34202	7.93943	3.07203		0.837961	15.0063	3.13424	13.2281
16.5465	0.809081	22.061	1.02769		10.0829	1.33271	7.93282	3.06663		0.748218	15.4624	3.14741	13.3166
16.5519	0.786928	21.9574	1.01228		9.90576	1.32204	7.91339	3.0526		0.66591	15.8487	3.15557	13.4198
16.5865	0.762874	21.8486	0.983071		9.70894	1.30909	7.88244	3.03355		0.595848	16.14	3.16579	13.5109
16.6362	0.739417	21.7446	0.944631		9.50223	1.29277	7.84262	3.01406		0.540885	16.3157	3.18326	13.5649
16.6876	0.71903	21.6501	0.902951		9.30073	1.27212	7.79697	2.99856		0.501703	16.3601	3.21064	13.5621
16.7293	0.703817	21.5646	0.864393		9.12224	1.24678	7.74817	2.99027		0.477058	16.2627	3.24809	13.4889
16.7534	0.695201	21.4845	0.834584		8.984	1.21727	7.6982	2.99051		0.464404	16.0193	3.29395	13.3393
16.7549	0.693717	21.4034	0.817509		8.89965	1.1851	7.64864	2.99837		0.460761	15.6336	3.34585	13.1136
16.7327	0.698915	21.3142	0.81501		8.87687	1.15251	7.60131	3.0109		0.463599	15.1174	3.40202	12.818
16.6884	0.709424	21.2097	0.826788		8.91629	1.12209	7.55903	3.02363		0.471571	14.4915	3.46252	12.4633
16.6274	0.723118	21.0837	0.850896		9.01169	1.09609	7.52598	3.03139		0.484974	13.7844	3.5299	12.0643
16.5586	0.737401	20.9309	0.884545		9.15141	1.07578	7.50747	3.02918		0.505882	13.0303	3.60933	11.6379
16.4946	0.749539	20.7479	0.925003							0.538002	12.2653	3.7079	11.2024
16.4508	0.75704	20.5325	0.97031							0.586332	11.524	3.83346	10.7749
16.4441	0.758012	20.284	1.01963							0.6567	10.8355	3.99311	10.3693
16.4908	0.751456	20.0025	1.07317							0.755282	10.2204	4.19169	9.99488
16.6037	0.737414	19.689	1.13163							0.888135	9.68897	4.43066	9.65473
16.7898	0.716947	19.3453	1.19551							1.06081	9.24145	4.70745	9.34687
17.049	0.691916	18.9736	1.2643							1.27807	8.8691	5.01563	9.06571
17.3729	0.664623	18.5775	1.33595							1.54375	8.55682	5.34564	8.80463
17.7461	0.63739	18.1622	1.40665							1.8608	8.28606	5.68611	8.55848
18.1478	0.612195	17.7351	1.4711							2.23141	8.0377	6.02546	8.32517
18.5543	0.590421	17.3065	1.52313							2.65722	7.79443	6.35354	8.10591
18.9415	0.572751	16.8886	1.55668							3.13953	7.54229	6.66304	7.90417
19.2877	0.559195	16.4958	1.56684							3.67939	7.27157	6.95065	7.72384
19.575	0.549178	16.1424	1.55077							4.27752	6.9771	7.21755	7.5674
19.7913	0.541658	15.8419	1.50834							4.93408	6.6581	7.46956	7.43478
19.9302	0.535243	15.6048	1.44231							5.64832	6.31788	7.71661	7.3233
19.9913	0.528314	15.438	1.35803							6.41814	5.96319	7.97161	7.2286
19.9795	0.519196	15.3433	1.26274							7.23963	5.60342	8.24871	7.14605
19.9044	0.506366	15.3172	1.16455							8.10662	5.24953	8.56108	7.07211
19.7792	0.488701	15.3507	1.07142							9.01027	4.91269	8.91826	7.00512
19.6207	0.465708	15.4297	0.990192							9.93881	4.60286	9.3236	6.94537
19.4477	0.437667	15.5358	0.925805							10.8776	4.32747	9.77221	6.8944
19.2812	0.405653	15.6482	0.880874							11.8094	4.09039	10.25	6.85401
19.1421	0.371384	15.7461	0.855509							12.7154	3.89149	10.7339	6.82531
19.0505	0.336941	15.8112	0.847457							13.5766	3.72673	11.1944	6.80799
19.0228	0.304389	15.8301	0.852503							14.3749	3.58897	11.599	6.80002
19.0694	0.2754	15.7969	0.865108							15.0954	3.46911	11.9167	6.79784
19.1931	0.250952	15.7135	0.879217							15.7273	3.35753	12.123	6.79674
19.3873	0.231173	15.5889	0.88912							16.2654	3.2455	12.2037	6.79141
19.6358	0.215372	15.4378	0.89024							16.7108	3.12622	12.1572	6.77652
19.9143	0.202242	15.2769	0.879702							17.0706	2.99546	11.9944	6.74721
20.1925	0.190187	15.1228	0.856592							17.3578	2.85168	11.7368	6.69945
20.438	0.177693	14.9891	0.821866							17.5899	2.69568	11.413	6.63029
20.6198	0.163652	14.8845	0.777963							17.7868	2.52997	11.0546	6.53805
20.7129	0.147561	14.8127	0.728226							17.9676	2.3581	10.6916	6.4224
20.7017	0.129565	14.7725	0.676268							18.1478	2.18399	10.35	6.28456
20.5821	0.110353	14.7592	0.625422							18.3354	2.01157	10.0493	6.12728
20.3625	0.0909486	14.765	0.578364							18.5287	1.84458	9.80202	5.95491
20.0626	0.072474	14.7814	0.536962							18.715	1.68655	9.61388	5.77321
19.7109	0.0559417	14.7998	0.502345							18.8722	1.54083	9.4846	5.58891
19.34	0.0421285	14.8123	0.475168							18.9721	1.41067	9.40869	5.40913
18.9819	0.0315449	14.8131	0.455974							18.9857	1.29906	9.37653	5.24054
18.6626	0.0244847	14.7984	0.445608							18.8891	1.20848	9.3755	5.08855
18.3983	0.0211235	14.7672	0.44555							18.6686	1.1406	9.39139	4.95665
18.193	0.0216222	14.7206	0.458109							18.3242	1.09589	9.41002	4.84597
18.039	0.026199	14.6618	0.486368							17.8693	1.07336	9.41907	4.75537
17.9192	0.0351418	14.595	0.533852							17.329	1.0705	9.40954	4.68184
17.8117	0.0487505	14.5249	0.603897							16.7354	1.08349	9.37676	4.62131
17.6952	0.0672192	14.4553	0.698801							16.1219	1.10767	9.32038	4.56968
17.5531	0.0904823	14.3885	0.818883							15.5184	1.1382	9.24346	4.52386
										14.9469	1.17078	9.15092	4.48246
										14.4201	1.20222	9.04786	4.44612
										13.9413	1.23079	8.93839	4.4172
										13.5063	1.25617	8.82538	4.3988
										13.107	1.2791	8.71128	4.39353
										12.734	1.30082	8.59941	4.40216
										12.3804	1.32237	8.4953	4.42274
										12.0436	1.34409	8.4073	4.45038
										11.7256	1.36531	8.34599	4.47791
										11.4326	1.38443	8.32239	4.49724
										11.1725	1.39924	8.34549	4.50104
										10.9523	1.40749	8.41973	4.48436
										10.7758	1.40744	8.54317	4.44568
										10.6413	1.39832	8.70693	4.38716
										10.541	1.38051	8.89601	4.31411
										10.4622	1.35548	9.09113	4.23378
										10.3895	1.32541	9.27125	4.1539
										10.3075	1.2927	9.4161	4.08122
										10.204	1.25954	9.50827	4.02043
										10.0729	1.22746	9.53462	3.97352
										9.91565	1.19723	9.4871	3.93971
										9.74079	1.16893	9.363	3.91578
										9.5629	1.14215	9.16498	3.89684
										9.39975	1.11636	8.90094	3.87719
										9.26923	1.09124	8.58379	3.85127
										9.18619	1.06683	8.23106	3.81447
										9.16008	1.04356	7.86396	3.76368
										9.19374	1.0221	7.506	3.69756
										9.28337	1.00301	7.18077	3.61641
										9.41974	0.98641	6.90938	3.52188

## Sheet: Fig 2a - left
Any NaN values were not plotted and therefore not presented here.
dprime_sensory__not_modulated	dprime_perceptual__not_modulated		dprime_sensory__sensory_and_not_perceptually_modulated	dprime_perceptual__sensory_and_not_perceptually_modulated		dprime_sensory__sensory_and_perceptually_modulated	dprime_perceptual__sensory_and_perceptually_modulated		dprime_sensory__only_perceptually_modulated	dprime_perceptual__only_perceptually_modulated		dprime_sensory__opposite_sensory_and_perceptually_modulated	dprime_perceptual__opposite_sensory_and_perceptually_modulated
0.132191	-0.251812		0.533738	0.0799026		0.478173	0.494204		0.00887771	-0.471879		0.549084	-0.598535
0.0490078	0.417413		0.388714	0.10194		0.577006	1.51438		0.195192	1.01104		0.467908	-0.523636
0.159626	0.283475		0.768523	0.330262		0.573942	1.16329		0.288124	0.488062		0.247903	-0.61876
0.110993	0.0411228		0.995585	-0.141275		0.926113	1.09666		0.180614	0.786391		0.517378	-0.482699
0.226049	0.0912681		0.353747	0.133871		1.58461	1.23775		0.27134	0.442102		0.361755	-0.474341
0.142645	-0.377875		0.777115	0.162725		2.04233	1.62363		0.321995	-0.705651		0.69855	-1.00233
0.272212	0.301589		0.735145	-0.00294247		0.873703	0.910257		0.33273	-0.491854		0.367553	-0.690015
0.00241868	-0.162691		0.793549	-0.0743928		0.332492	0.516669		0.0346072	0.82265		0.55448	-0.707742
0.0659283	0.0767104		0.51028	0.313891		1.19631	0.661718		0.223022	0.658912		0.536767	-1.33131
0.219693	-0.160811		0.433883	0.0594902		0.707175	0.500074		0.0261423	-0.67007		0.539413	-0.721227
0.044401	0.150074		0.853944	0.464921		0.550901	0.691242		0.168543	0.388411
0.0211378	0.296807		1.48383	0.167161		0.852006	1.26473		0.249816	0.542392
0.25933	0.317712		0.63613	0.0996692		0.850166	0.398372		0.348161	0.480085
0.00241868	-0.213201		0.530059	0.19396		1.8758	1.14697		0.396361	0.438305
0.0682946	-0.127294		0.545341	0.365236		0.649021	1.10733		0.360376	-0.516223
0.0689085	0.00336889		1.29012	0.203915		1.393	0.948636		0.265758	0.94542
0.190693	0.210819		0.298233	0.263091		1.57336	1.52596		0.126537	0.443749
0.0592994	-0.11374		0.487951	-0.136877		0.628272	0.661914		0.29015	0.427694
0.00770787	0.0567386		0.691797	0.263771		1.04967	1.19516		0.00575352	-0.462162
0.0801808	0.0844385		0.36861	0.193748		0.747055	1.06026		0.136287	0.918294
0.009503	-0.114357		0.449035	0.152754		2.33581	1.38072		0.260056	0.787391
0.195574	0.0912681		0.408052	0.24662		0.631108	0.533952		0.316958	0.783669
0.389468	-0.124672		0.33577	0.240961		0.468332	0.876865		0.272741	0.544429
0.00236598	-0.191512		0.368161	0.0555375		0.386424	0.484215		0.24529	-0.592692
0.223089	0.470186		0.480233	0.412706		0.696834	0.878876		0.0580493	-0.496112
0.140707	0.173901		0.357416	0.25186		0.857902	0.78584		0.202854	-0.642153
0.310987	-0.222024		0.375799	-0.241261		0.787054	0.78613		0.086191	0.876882
0.344909	0.159482		0.505501	-0.000757945		1.73724	0.644218		0.109191	0.603198
0.249164	0.234238		0.909598	0.221432		0.941019	0.493378		0.112541	0.477248
0.188982	-0.210819		0.527819	0.449001		0.737919	0.814666		0.25976	0.722967
0.190693	-0.00336889		0.408343	0.0153135		1.24711	0.902963		0.17885	0.559884
0.190693	0.210819		0.413738	-0.0727287		0.34491	1.25864		0.159235	-0.634207
0.268156	0.0858704		0.553823	0.384613		2.62783	1.05126		0.153576	0.835701
0.188982	0.213201		0.707416	-0.073831		1.36197	2.08919		0.0530039	1.00076
0.134483	0.0609398		0.873907	0.411525		1.11923	1.47816		0.226861	0.927107
0.179237	0.0592564		0.363009	0.265313		1.26151	1.30462		0.208579	-0.66555
0.108408	-0.0162544		0.48724	0.429261		1.24209	1.08343		0.191613	-0.472134
0.189429	-0.210819		0.585226	0.00795644		1.60051	1.75903		0.120829	-0.619665
0.162507	0.211448		0.817696	0.414112		0.861302	1.08607		0.234889	1.05136
0.113102	-0.183667		0.550161	0.439455		1.88022	2.08739		0.122719	0.63828
0.154026	-0.0699019		0.959036	-0.167758		0.520774	0.961856		0.216855	0.733654
0.266976	-0.0407956		0.882035	0.432613		1.5078	2.10458		0.12761	0.630663
0.0893238	-0.0235696		0.39736	0.112699		0.592157	0.598964		0.513087	0.952312
0.0652062	0.303529		1.15801	0.452088		1.29286	1.16424		0.162798	-0.590557
0.191006	-0.0588222		0.643582	0.424622		0.886747	0.563029		0.0780973	0.886525
0.370054	0.248094		0.73033	0.493918		2.88298	1.87775		0.187601	0.76765
0.19485	0.284279		0.23098	0.593989		0.654468	0.571124		0.0716537	-0.550648
0.00345235	-0.127294		0.74013	0.0314466		0.369285	0.529768		0.202939	0.76025
0.241001	-0.213971		0.535084	-0.103751		1.11849	0.978901		0.322921	1.02142
0.165183	0.251895		0.469905	0.177083		2.35755	2.09346		0.195872	0.860083
0.216267	-0.256548		0.859486	-0.134973		0.557535	0.923936		0.327429	-0.477379
0.227931	0.058866		0.438836	-0.328918		0.649187	1.02891		0.313181	1.32772
0.107451	-0.301589		0.939716	0.489431		0.51051	0.479257		0.065631	1.20997
0.272669	0.335871		0.478921	0		2.33489	0.950036		0.302619	0.659006
0.0320144	-0.275345		0.31659	0.491185		0.770646	0.539605		0.0701545	0.952878
0.107175	-0.0277412		0.481114	0.152867		0.951803	1.3877		0.100523	0.967582
0.165473	-0.263345		0.562351	0.140092		1.24932	0.731896		0.189884	-1.24797
0.0558289	0.135254		0.322226	-0.0666533		1.17708	0.878118		0.137184	-0.766917
0.21602	-0.269952		0.305684	0.160788		1.72561	0.99796		0.208373	-0.711684
0.219588	0.25501		0.484458	0.416129		1.11294	0.98994		0.0751726	1.0774
0.0466141	0.0711705		0.497962	0.275734		0.754538	1.59195		0.282421	-0.738616
0.168537	-0.10068		0.357918	0.376038		0.604942	0.816801		0	-0.598996
0.0592403	-0.348156		0.395548	-0.0889726		0.431929	0.653548		0.372153	0.576245
0.120594	0.043261		0.662888	-0.147125		0.610283	0.98384		0.266898	-0.582111
0.291711	0.119122		0.599887	-0.0873938		1.10204	0.430954		0.202855	-0.562849
0.0597567	0.294124		0.490857	-0.0072186		2.48707	1.70521		0.240045	0.68901
0.0918451	0.180807		0.551361	0.558227		0.945979	0.971174		0.156798	-0.598996
0.18205	0.212661		0.534621	-0.539462		2.13469	2.27212		0.461932	0.417713
0.145306	-0.0269854		0.688708	0.0164377		0.819766	0.981059		0.113101	0.615829
0.103978	-0.23953		0.924954	0.514359		0.659035	0.628767
0.164399	0.229416		0.53202	-0.0171034		0.573308	1.02493
0.0198475	0.000602621		0.60291	-0.0662288		1.52885	0.984881
0.307112	0.348916		0.225869	-0.146571		0.387596	1.07242
0	-0.259059		0.815218	0.212352		1.62606	1.91729
0.0743407	-0.182467		0.573548	0.203676		0.830004	0.969462
0.28873	0.198933		0.712681	0.430205		0.65348	0.605668
0.27481	-0.212312		0.419992	-0.035158		1.07473	1.07668
0.173553	0.366629		0.431381	-0.0996387		1.63596	2.12036
0.235793	0.249554		0.579313	-0.002786		0.65348	0.605668
0.0267858	0.191212		0.588119	0.138097		1.0491	0.774934
0.294853	0.0607766		0.639299	0.228994		0.65348	0.605668
0.0743407	0.229416		0.408615	0.384454		1.38597	1.57885
0.164399	0.179605		0.756457	0.099695		1.58889	2.00912
0.234104	-0.069926		0.873912	0.0756734		0.540641	0.743239
0.271581	0.0992438		0.575267	0.633107		1.31597	0.667516
0.224282	0.0348807		0.577736	0.215035		0.934869	1.00192
0.116698	0.361667		0.35686	0.402401		0.645598	0.69658
0.209006	-0.0973942		0.445211	0.29284		0.980448	1.41288
0.197706	-0.12961		0.480461	0.451093		0.674457	0.474675
0.0410646	-0.157517		0.726527	0.29543		0.522792	0.534819
0.0221915	-0.376826		0.540087	0.0101558		1.13868	0.843635
0.362593	-0.197994		0.460252	0.421605		0.473694	1.39583
0.136501	0.0724689		0.628301	0.275473		1.13444	1.50736
0.0953522	0.229416		0.411682	0.143939		0.461467	0.661955
0.164399	0.316314		0.598756	0.357774		0.52913	0.469188
0.0953522	-0.0191737		0.61604	0.408432		0.781578	0.343907
0.258001	-0.100047		0.853361	0.231243		0.997883	1.2198
0.0207782	0.26826		0.415883	-0.589001		1.00059	1.49217
0.0953522	0.179605		0.603294	-0.663845		1.5752	1.96619
0.28873	0.179605		0.567427	0.274073		1.16733	1.17895
0.164399	0.229416		0.296552	0.469498		0.925465	1.1856
0.064737	-0.0714273		0.5576	0.496837		0.623082	1.24025
0.151641	-0.00777865		0.613258	0.617576		0.647082	0.588165
0.056185	-0.111359		0.665975	0.431958		1.23028	0.889305
0.0871321	-0.135586		0.74015	0.235682		0.628017	0.548843
0.0413842	-0.143859		0.410671	-0.249795		1.39574	1.2322
0.162654	0.131957		0.557332	-0.376714		0.432192	0.50044
0.0953522	0.328918		0.497337	0.74765		0.466629	0.978723
0.203488	-0.164168		0.457851	-0.585186		0.628829	0.650915
0.23576	0.348631		0.517517	-0.213231		0.406313	0.588886
0.155879	-0.13105		1.13589	-0.496947		0.662011	0.752127
0.301376	0.0911203		0.42146	0.0979917		0.393606	0.577856
0.260062	-0.130682		0.634169	-0.0860086		0.272605	0.582899
0	-0.179605		0.406098	0.394909		0.953941	0.724342
0.2214	-0.368664		0.619532	0.249646		0.677334	0.952081
0.164399	-0.316314		0.54661	-0.0337449		1.05327	2.2465
0.190558	0.050098		1.28693	0.456305		0.610939	0.615671
0.135035	0.00183942		0.496392	0.387079		0.340338	1.63035
0.184308	0.0494532		0.859931	0.0705331		0.71997	0.561915
0.056185	-0.069926		0.59779	0.564574		1.09231	0.774517
0.166115	0.069926		0.378961	-0.136127		1.55142	1.94586
0.0380812	-0.143667		0.329062	0.352024		1.15928	0.605327
0.127981	-0.268681		0.607649	0.114549		0.622999	0.441612
0.0766966	0.174324		0.452817	0.143295		2.18848	1.79657
0	-0.229416		0.535289	-0.283235		2.3486	1.99101
0	-0.198933		0.532483	-0.0260575		0.530529	1.46771
0.166115	0.229416		0.328343	0.00215007		0.46219	0.793682
0.166115	0.229416		0.517519	0.299082		0.885805	0.68651
0.114507	0.315048		0.57316	0.323596		0.650108	0.733435
0.135238	0.257074		0.509166	0.435793		0.479859	0.519474
0.179156	0.238419		1.18231	0.435162		0.34854	0.746295
0.0715088	-0.173483		0.59722	-0.0105795		1.43794	1.18453
0.0938695	-0.240665		0.601893	0.451518		0.367471	0.701436
0.163901	0.284034		0.619084	0.184687		1.37388	1.00155
0.0700359	-0.177584		0.576159	0.0491239		1.36843	1.2164
0.0743407	-0.069926		1.22549	0.451204		0.965416	0.80418
0	-0.182065		0.64133	0.0976214		1.46051	1.27365
0.0351541	-0.296491		0.779699	0.0612559		1.06891	1.1467
0.0810286	0.242682		1.19439	0.554575		0.601501	0.898201
0.342286	0.247202		0.380559	-0.371695		1.18301	2.2349
0.107102	-0.00561543		0.619236	0.180818		1.04241	1.01783
0.118925	-0.0191737		0.512525	0.304641		1.37087	2.08491
0.107348	-0.201027		0.985817	-0.160075		0.71093	1.00101
0.0918232	-0.240961		0.96597	-0.16069		0.699	1.26147
0.290067	0.182467		0.262712	0.421355		0.828575	0.611886
0.152385	0.251909					0.714607	0.726189
0.264279	0.126536					0.463778	0.78743
0	-0.368383					0.349616	0.796967
0.239139	0.316314					1.01393	1.11209
0.34137	0.186218					0.871372	1.09316
0.0755131	0.415462					1.17442	1.30885
0.191613	-0.104303					1.19399	1.63414
0.330683	-0.511885					0.482251	0.662922
0.0580206	0.0441609					0.680763	1.39208
0.205684	0.134224					0.828029	1.04002
0.00978608	0.105396					1.27663	1.38327
0.0812339	-0.563953					0.385124	0.97702
0.261341	0.293687					0.341399	1.21615
0.0393369	-0.328772					1.44233	1.56678
0.109776	0.408555					0.75895	1.02171
0.242955	0.132453					1.3928	1.28414
0.269725	0.328918					0.582739	1.55856
0.188982	0.229416					0.536518	0.797434
0.124366	-0.31487					0.561403	0.732843
0.225985	-0.405049					0.514724	0.784858
0.250213	0.481606					0.642464	0.592552
0.156474	-0.372761					0.341305	0.818024
0.235994	0.573665					1.03124	0.839592
0.0546512	0.499414					1.09105	1.00079
0	-0.0873884					0.964207	1.34554
0.105197	-0.104303					1.42665	1.72046
0.0731593	-0.192595					0.494128	1.12521
0.291926	-0.051411					0.48276	0.827346
0	0					0.920247	1.03449
0.0212756	-0.309453					1.16712	1.06909
0.0651346	-0.0891945					0.492196	0.933446
0.220684	0					1.19774	0.975997
0.245845	-0.24077					0.627323	0.988941
0.109776	0.324443					0.637287	0.703966
0.135999	-0.41604					0.527665	0.398524
0.062038	0.0516889					0.77479	0.74879
0.188982	0.229416					0.475188	0.52844
0.0721346	0.0438017					1.09677	0.458478
0.148163	0.279236					1.25379	1.49578
0.031038	-0.260937
0.205178	-0.0180128
0.393496	0.292283
0.175264	0.484893
0.224697	0.027718
0.313364	-0.174771
0	-0.201016
0.205684	0.122951
0.105776	-0.285825
0.188982	0.324443
0.109776	0.229416
0.229934	0.494118
0.149777	-0.139052
0.269725	-0.191785
0.198787	0.389368
0.188982	0.229416
0.269725	0.324443
0.212874	0.351722
0.286747	-0.283418
0.0542674	0
0.259266	0.324443
0.389916	-0.138211
0.371369	-0.0230959
0.032311	0.2477
0.0452238	0.0445751
0.38427	0.238158
0.188982	-0.229416
0.0857067	0.471135
0.00882898	-0.168499
0.0510069	-0.270799
0.0120149	0.14801
0.0408868	-0.132453
0.104227	0.144451
0.403099	0.326399
0.287107	0.196491
0.203904	0.331507
0.333446	0.408555
0.31694	0.0216583
0.261671	0.237292
0.0712438	0.270799
0.109776	0.0891945
0.0394993	0.172968
0.0339317	0.141016
0	-0.153225
0.120229	0.517993
0.0722747	0.111318
0	-0.229416
0.0816002	0.190048
0.188982	0.324443
0.103114	-0.149726
0.144582	-0.437757
0.165114	0.430382
0.350437	0.512898
0.146114	-0.4466
0.0342437	0.144138
0.0417808	-0.111341
0.379344	0.0451533
0.374569	0.226269
0.150122	-0.242897
0.0765077	-0.590633
0.246621	0.452109
0.0530484	0.0903843
0.144486	-0.1421
0.171062	0.473974
0.0178838	-0.410054
0.118132	0.408013
0.204943	0.0865815
0.285869	0.108262
0.110996	0.176201
0.330396	-0.194257
0.110996	-0.343127
0.14013	-0.0683772
0.082887	0.342002
0.17699	0.525272
0.0606112	-0.177194
0.400876	-0.213284
0.145454	0.490917
0.344995	-0.32243
0.134031	0.502789
0.0084517	0.626454
0.164086	0.0125012
0.106397	-0.357729
0.112446	0.0716109
0.110433	0.388319
0.262986	0.169968
0.244073	0.470828
0.0564844	0.0151063
0.0462893	0.211644
0.203994	0.23984
0.145773	0.0044866
0.0206724	0.448475
0.301697	-0.0480418
0.210441	0.0840557
0.0457024	-0.290247
0.0305878	-0.0315811
0.172807	-0.145244
0.0446313	0.16299
0.124869	-0.166186
0.187317	-0.343127
0.255779	0.189906
0.02939	-0.485905
0.256904	0.323241
0.0793407	-0.388076
0.0137499	0.751333
0.189213	-0.255705
0.00610738	-0.262652
0.267304	-0.277401
0.110996	-0.194257
0.138538	-0.0878004
0.0214817	-0.102111
0.296609	0.0871434
0.104985	0.0635807
0.0801765	-0.205339
0.240132	-0.286032
0.155148	0.277401
0.148692	-0.509389
0.187536	0.466692
0.141736	0.312268
0.400294	0.238003
0	-0.333333
0.271295	0.355523
0.154703	0.234782
0.0938534	0.547742
0.319859	0.0536408
0.232225	-0.246319
0.202432	0.282687
0.0625222	-0.419641
0.0857722	0.285184
0.209114	0.278538
0.081336	-0.251631
0.326615	-0.0959821
0.0921253	-0.284487
0.216106	0.0637559
0.199766	0.436967
0.0663561	0.0384599
0.348572	0.614636
0.00304724	-0.345276
0.315878	0.465069
0.17904	-0.0637559
0.10781	0.0133799
0.0857722	-0.357077
0.252213	-0.694795
0.126619	0.577146
0.144943	-0.489295
0.116124	-0.592749
0.0572862	0.304038
0.176939	-0.354255
0.201689	-0.201572
0.0801068	0.591809
0.0857722	-0.0174299
0.188982	-0.377964
0.188982	-0.377964
0.298846	0.209103
0.17268	0.342709
0.144943	0.0923296
0.124366	0.496846
0.333446	0.377964
0.188982	-0.333333
0.162422	-0.157073
0	-0.349606
0.360217	0.0476322
0.240845	0.798991
0.314237	0.249659
0.0374174	-0.422775
0.095342	0.363125
0.0375245	-0.189351
0.105197	-0.232311
0.286245	0.643569
0.116592	0.35787
0.0803612	-0.419859
0.0669486	-0.0615778
0.107131	0.234428
0.022195	-0.264991
0.0739699	0.143295
0.319983	0.32063
0.111688	-0.0460112
0.127869	0.445884
0.339478	0.157644
0	-0.211343
0.0867973	0.442789
0.284222	0.370216
0.355485	0.213812
0.266908	0.471781
0.355485	0.215445
0.075064	0.150579
0.339422	0.483449
0.191613	0.0629941
0.260226	0.340069
0.238194	-0.228105
0.16961	0.240051
0.0506945	0.464027
0.391808	0.0387765
0	-0.209868
0.138768	0.109558
0.0731804	-0.357863
0.140107	-0.0378619
0.15164	0.00209153
0.101969	-0.410204
0.30934	0.0948192
0.0831418	-0.430946
0.264289	-0.0147437
0.351912	-0.234959
0.0356604	0.494122
0.240997	0.44187
0.30508	0.447695
0.031981	0.0529663
0.0783896	0.567993
0.0449583	-0.117816
0.294372	0.196943
0.258005	0.513169
0.174313	-0.126499
0.28932	-0.099828
0.213201	-0.25
0.174811	-0.410523
0.241836	0.209663
0.30508	-0.333956
0.203427	0.0279676
0.179002	-0.307415
0.197714	0.429737
0.19874	0.191407
0.273338	-0.542182
0.0806411	-0.0297328
0.336328	0.482881
0.241143	-0.0899304
0.30119	-0.493966
0.0512895	0.158859
0.252403	-0.0724959
0.377438	-0.10038
0	-0.282843
0.176371	-0.0291297
0.268261	0.0283637
0.226142	0.0117041
0	-0.289605
0.179002	-0.348978
0.377438	0.0463586
0.164109	0.393996
0.174756	-0.115703
0.155669	0.298238
0.114074	0.201881
0.216863	-0.0496466
0.318354	0.28658
0.232108	-0.00908701
0.213511	-0.0463586
0.0756532	-0.162266
0.0802524	0.111541
0	-0.196344
0.171012	-0.231535
0	-0.25
0.235285	0.0362924
0.0589995	0.358996
0.356162	0.368392
0.0831055	-0.10038
0.354124	0.612403
0.0449583	0.254917
0.169605	0.373814
0.0553711	0.204487
0.235474	0.449569
0.154284	0.142188
0.235764	0.139239
0.124075	0.402743
0.379128	-0.0361592
0.376339	-0.0349557
0	-0.198779
0.340499	0.198694
0.225181	0.217861
0.394253	0.0439412
0.0527285	0.103342
0.025294	0.140402
0.278914	-0.224909

## Sheet: Fig 2b - right
Any NaN values were not plotted and therefore not presented here.
dprime_sensory__not_modulated	dprime_perceptual__not_modulated		dprime_sensory__sensory_and_not_perceptually_modulated	dprime_perceptual__sensory_and_not_perceptually_modulated		dprime_sensory__sensory_and_perceptually_modulated	dprime_perceptual__sensory_and_perceptually_modulated		dprime_sensory__only_perceptually_modulated	dprime_perceptual__only_perceptually_modulated		dprime_sensory__opposite_sensory_and_perceptually_modulated	dprime_perceptual__opposite_sensory_and_perceptually_modulated
0.150499	0.357203		0.428295	-0.0149013		0.362773	0.972209		0.255456	-0.530058		0.286644	-0.337479
0.114045	0.22868		0.856748	0.212109		0.936868	0.40645		0.0683066	-0.606484		0.252943	-0.505469
0.095002	-0.303378		0.48689	-0.121605		1.03049	0.443516		0.318551	0.372412		1.53659	-0.522124
0.081766	-0.0272734		0.871751	0.427287		0.311819	0.758957		0.0294179	-0.752016		0.277673	-0.492805
0.121946	-0.0445175		0.466817	0.112928		0.383258	0.431773		0.069961	0.656972		0.45605	-0.495781
0.0799407	0.282526		0.338424	0.150625		1.28016	1.16152		0.00692359	0.690199		0.777163	-0.482144
0.149071	-0.192744		0.25663	-0.105164		0.302571	0.851643		0.40135	1.00738		0.238903	-0.460723
0.214202	-0.0698656		0.70285	0.237986		1.04648	0.533791		0.246572	0.364239		0.43552	-0.616345
0.134255	-0.200305		0.593161	0.0274065		1.34791	0.179198		0.232302	0.410564		0.82652	-0.405304
0.00206917	-0.0445175		0.394869	0.380118		1.66397	0.531698		0.392458	0.398797		0.421663	-0.00986376
0.149071	0.215666		0.341086	-0.225036		0.477453	0.47366		0.306609	-0.335961		0.409537	-0.569934
0.0727312	-0.151221		0.544405	0.297994		0.910854	0.666977		0.0212148	-0.585693		0.627503	-0.636627
0.144692	0.0161332		0.182648	-0.0941257		0.821636	0.523672		0.214202	0.362147		0.863954	-0.469399
0.0871221	0.0334059		0.359849	0.146767		1.07275	0.341791		0.188099	0.335532		0.65381	-0.342854
0.20491	0.118467		0.425541	0.229857		0.837337	1.0755		0.00436962	0.250553		0.537955	-0.473273
0.191967	0.0327422		0.528742	0.175009		0.615989	0.518562		0.0709808	0.614705
0.00167979	0.326222		0.555403	0.320007		0.98811	0.644579		0.0607114	-0.40213
0.0226955	-0.193426		0.88906	0.0155119		0.527322	0.581976		0.0202344	1.54652
0.212013	0.199888		0.633963	0.195436		0.932274	0.352951		0.284143	-0.325498
0.055239	0.103197		0.812744	0.308659		1.20948	0.382769		0.106417	-0.667609
0.149906	0.225036		0.483428	0.20614		1.12348	1.18357		0.102454	0.680031
0.213214	0.193118		0.569277	0.0708958		1.60362	0.4933		0.0239385	-0.601266
0.0852591	-0.252544		0.305648	0.150542		0.918626	0.428055		0.253774	-0.377855
0.213214	0.225036		0.974968	0.0108925		0.641995	0.499223		0.0733773	-0.162407
0.149071	-0.158114		0.560877	-0.115213		0.802648	0.576367		0.0131584	-0.578903
0.192094	0.0596331		0.371656	0.237386		1.10395	0.548871		0.133074	-0.298216
0.153111	-0.0138206		0.232599	0.0914595		1.39073	1.04275		0.0240528	-0.591473
0.0331726	0.00355341		0.79483	-0.0648517		0.741818	0.917627		0.243117	-0.314433
0.176491	-0.161212		0.734685	-0.0651958		0.641773	0.915036		0.171489	0.254772
0.0534052	0.225036		0.575768	0.205092		0.568451	0.581591		0.39526	0.399809
0.0716319	0.289907		0.862533	0.0808004		0.502085	0.548813		0.200054	0.558476
0.185803	0.00567757		0.623084	-0.092872		0.370498	0.435503		0.210799	0.32781
0.093179	0.0242004		0.378898	0.141588		1.08393	0.395022		0.107037	0.574249
0.0961543	0.165068		0.31073	0.225036		0.666212	0.51894		0.177802	0.343861
0.177045	0.000430145		0.524951	-0.506395		1.13656	1.35263		0.101036	-0.39864
0.132038	-0.135297		0.605962	0.247449		0.370498	0.435503		0.195997	0.495308
0.250489	-0.119449		0.616434	0.124971		0.370498	0.435503		0.175319	-0.179055
0.251935	0.316478		0.325136	0.0445175		1.19995	1.39462		0.131158	0.504223
0.0167061	-0.139964		0.734139	-0.338341		0.246386	0.806902		0.26173	0.248216
0.149071	0.0804424		0.364096	0.0286786		0.559727	0.385421		0.120425	-0.2786
0.0852591	0.308694		0.336532	-0.378824		0.606484	0.451014		0.214036	0.346111
0.105359	0.308694		1.12795	-0.0304035		0.365238	0.481693		0.185942	0.323223
0.275464	-0.0736873		0.207029	-0.0920953		0.568151	0.448264		0.249504	-0.412222
0.00238645	-0.0538265		0.507989	0.342815		0.424216	0.396112		0.11211	0.502625
0.149906	0.158114		0.666911	-0.25772		0.362732	0.742719		0.213488	0.325836
0.158687	0.249984		0.297439	0.224033		0.283335	0.539112		0.0562142	0.436555
0.0250895	0.0257517		0.641172	0.316512		0.45196	1.0098		0.223785	0.667273
0.160403	0.354141		0.384388	-0.0984131		1.44919	1.5183		0.0995164	0.464428
0.179154	0.0417141		0.540663	0.0465421		1.09353	1.07196		0.246518	0.430076
0.0990391	0.0864578		0.286477	-0.070495		0.34445	0.900878		0.116679	-0.278349
0.00118106	0.225036		0.725754	-0.305498		0.421018	0.403371		0.042034	-0.400039
0.294179	0.0685254		0.814817	0.333165		0.555198	0.744286		0.120753	0.369112
0.170531	0.256358		0.496174	0.265952		0.581573	0.591456		0.220627	0.547658
0.0367204	0.114905		0.355753	0.191359		0.494273	0.677391		0.228442	-0.417615
0.0807683	0.469139		0.266377	-0.272624		1.94778	0.639133		0.0180748	0.787428
0.23484	0.226497		0.202602	0.056755		1.22319	0.517372		0.0445798	0.70989
0.11204	0.108979		0.283245	-0.191012		1.24578	1.44715		0.258621	0.359878
0.308535	0.0792559		0.89772	0.32475		1.32257	1.09782		0.0227566	0.740751
0.103538	0.0626534		0.302674	0.208779		1.07219	1.31085		0.106807	0.387718
0.0656158	-0.0823718		0.404476	0.198989		0.415204	0.525627		0.00693204	-0.37778
0.0617964	-0.103574		0.411736	-0.0845922		0.944872	0.4927		0.0677984	-0.330324
0.0202747	0.0839461		0.474257	-0.0973691		0.495907	0.726349		0.286377	0.664606
0.168977	-0.0261405		0.832105	0.274806		0.511257	0.712394		0.19605	0.413402
0.245335	0.171963		0.330382	0.137447		0.581432	1.09469		0.181605	0.528296
0.310947	0.294567		0.35816	0.116846		0.364742	0.507273		0.0837466	-0.399566
0.267696	-0.0578696		0.413392	0.270217		0.536157	0.63334		0.138805	-0.408547
0.0896902	0.0145658		0.392544	0.232138		0.471404	0.678106		0.120277	-0.526223
0.367311	0.0282947		0.364765	-0.0315264		1.04966	0.701567		0.303056	-0.769328
0.125666	-0.0804424		0.670276	0.104239		0.270204	0.453637		0.236488	0.392472
0.213214	0.158114		0.279067	0.216139		0.983729	1.10896		0.00593915	-0.344271
0.123752	-0.0222487		0.387741	0.0125227		1.00962	0.531609		0.0991626	0.341945
0.0754459	-0.0257805		0.415312	-0.127541		0.657395	0.539439		0.250918	0.751083
0.161153	-0.0610266		0.572235	0.100389		1.52768	0.588111		0.128483	0.237666
0.147758	0.176915		0.300692	0.00909191		0.422777	0.526634		0.103416	0.447711
0.0193815	0.0195151		0.322758	-0.116548		0.686956	0.666798		0.149613	0.42448
0.091464	-0.0894405		0.571911	0.26466		0.448132	0.702021		0.100032	-0.721523
0.0832226	0.322817		0.396602	-0.0162237		1.01554	1.07906		0.315717	0.60184
0.0608331	0.107098		0.248783	0.0516642		0.577676	0.486958		0.223781	-0.428356
0.116704	0.269677		0.237021	0.258467		0.629313	0.930904		0.130827	-0.759684
0.278868	-0.275166		0.93946	-0.232845		1.26894	1.35668		0.114935	0.374588
0.0224962	0.120274		0.349306	0.0234849		0.306873	0.647739		0.139624	0.317775
0.248157	0.0176399		0.492183	0.14344		0.566197	0.305659		0.208922	0.398601
0.0388224	0.426054		0.263782	-0.0710831		0.926588	0.372546		0.226477	0.492093
0.103656	-0.253775		0.186097	0.285436		0.386365	0.394764		0.018949	-0.353679
0.177844	-0.270539		0.60965	0.311669		0.751536	0.309868		0.261605	0.763561
0.140507	0.0219551		0.282048	0.201185		0.308101	0.605033
0.0415982	0.087497		0.518868	-0.185565		0.40147	0.497458
0.00465268	0.322817		0.194189	-0.012171		0.302149	0.596592
0.00266142	0.141421		0.426595	0.143344		0.271241	0.500482
0.178397	-0.102393		0.286458	-0.321843		0.413465	0.466479
0.0306151	0.417098		0.472563	-0.268115		1.20493	0.732476
0.179564	-0.068788		0.853723	-0.231018		1.63682	0.399672
0.000803676	-0.275048		0.738271	-0.111711		1.04639	1.18578
0.170897	0.3911		0.23474	0.252183		0.59941	1.00377
0.0314035	0.112157		0.19921	-0.0851855		0.529051	0.611636
0.173066	0.208514		1.1309	0.141601		0.470657	0.666752
0.106813	-0.0390013		0.590759	0.0531319		0.357419	0.976612
0.138313	0.372623		0.500526	0.247461		0.394258	0.660419
0.00326182	0.141421		0.248329	-0.090758		0.786227	0.616115
0.128565	0.208514		0.255943	-0.103891		0.868831	0.811684
0.126096	0.270295		0.428658	-0.0736433		0.327901	0.583897
0.110496	-0.0931866		0.293306	-0.0645965		0.704426	0.434127
0.00465268	-0.0931866		0.348554	0.00712683		0.806857	0.423413
0.229962	0.155997		0.297527	0.0156269		0.361381	0.370668
0.0419356	0.209221		0.407015	-0.0901458		0.367063	0.907851
0.0680095	0.241544		0.490776	-0.0812999		0.276843	0.555908
0.0982708	0.0823785		0.333236	0.00717836		1.29018	1.08478
0.178674	0.0600701		0.257808	-0.0777802		0.729515	0.600119
0.21726	-0.159454		0.428077	0.107514		0.998523	0.986226
0.0365945	0.15081		0.679355	0.299297		0.793244	0.776343
0.00519452	0.0542315		0.245884	0.157752		0.328314	0.312252
0.155588	-0.344512		0.396822	-0.165418		0.631429	0.402522
0.1654	-0.00190622		0.446433	0.132672		0.610512	0.262939
0.0722345	-0.0516642		0.385948	-0.0929371		0.62305	0.418934
0.183809	0.157616		0.27048	-0.168509		0.464136	0.506802
0.161638	-0.407236		0.477336	0.341901		1.19087	0.794593
0.0022967	-0.0213633		0.292204	0.0887137		0.807413	0.47415
0.0546637	-0.303654		0.678117	0.141745		1.08177	0.483255
0.0234687	-0.261765		0.161254	-0.228227		0.485358	0.430711
0.032436	-0.322766		0.727205	0.210187		0.955477	1.68119
0.182581	0.0710831		0.369803	-0.158105		1.50198	1.08264
0.185802	-0.296859		0.376929	-0.229279		0.299026	0.995163
0.0022967	-0.208514		0.796402	0.128197		0.0663606	0.149453
0.132909	0.208091		0.194367	0.367849		1.21176	1.61838
0.00581598	0.0740797		0.767795	-0.171842		0.778732	0.831637
0.00956099	0.274917		0.297923	-0.16138		1.53978	0.861433
0.101695	-0.262629		0.320281	0.00585469		0.638822	0.422363
0.00326182	0.201018		0.310515	0.0103104		0.458087	0.447124
0.0349839	0.0710831		0.370442	0.162482		1.29587	1.10566
0.0406905	0.14116		1.18709	0.352973		0.620617	0.207709
0.0931347	0.242223		0.982515	0.153393		1.10311	0.426394
0.227446	-0.0172517		0.285964	0.204244		0.557021	0.475446
0.0856462	0.0621684		0.422183	0.175569		0.358736	0.884655
0.0450684	0.342369		0.44889	-0.285416		0.468033	0.574388
0.222979	0.219252		0.221212	-0.0916005		0.388668	0.601082
0.27883	0.477179		0.250415	-0.0850001		0.390599	0.601638
0.108426	0.287188		0.806373	0.0493781		0.333976	0.365958
0.0667971	0.138074		0.545366	0.127798		0.680323	0.477681
0.0775716	0.287228		0.409246	-0.0564019		0.973566	0.803959
0.072353	-0.0187712		0.380696	0.268028		1.09559	0.648692
0.147162	0.246706		0.205025	0.115218		0.530649	0.692397
0.086367	-0.0117462		0.556627	0.166735		1.35427	0.472316
0.104475	-0.161193		0.660227	0.0768382		1.24864	0.453951
0.128565	-0.247461		0.556163	0.0644364		0.871386	0.727495
0.0022967	0.247461		0.874186	-0.198429		0.597317	0.377544
0.00669691	0.0801845		0.139881	0.194358		0.515171	0.866575
0.153733	-0.00891198		0.695579	0.144994		0.430757	0.422712
0.111768	0.00307251		0.599849	-0.0465983
0.133074	-0.0120678		0.341002	0.143401
0.0662112	-0.0450826		0.69891	0.198661
0.0528536	0.182674		0.301691	0.179193
0.0537403	0.0516642		0.31868	0.0757107
0.110496	-0.0710831		0.482231	0.266042
0.215597	-0.148962		0.557882	-0.344748
0.0022967	0.141421		0.259049	-0.203313
0.0618379	0.0516642		0.509516	0.0783095
0.038866	0.0172517		0.383156	0.434125
0.0022967	-0.208514		0.834056	-0.1969
0.144693	-0.141421		0.479564	0.0439941
0.15742	-0.181705		0.512696	0.150396
0.0448053	-0.145623		0.410728	-0.033005
0.308768	-0.188178		0.373349	0.0457893
0.10567	-0.193663		1.10362	0.412501
0.0164782	0.0624226		0.691144	0.210374
0.0442581	0.307817		0.468374	0.0799299
0.0884487	-0.223154		0.316311	-0.127262
0.0520026	0.0826042		0.325645	-0.210435
0.126059	-0.129615		0.317013	0.128861
0.2115	0.104644		0.317272	0.173582
0.181561	-0.013159		0.446376	0.216364
0.0905344	-0.151365		1.18262	0.00981717
0.221933	-0.287228		0.375561	0.429865
0.182581	-0.141421		0.367241	-0.056486
0.213575	0.094636		0.240326	0.256357
0.0526848	-0.355504		0.324051	0.117879
0.212842	0.0482687		0.387444	0.0584109
0.00623648	0.0188993		0.337142	-0.0245828
0.149231	0.212474		0.290387	-0.262332
0.0835727	-0.173347		0.35276	0.237591
0.0368914	-0.181013		0.463529	0.0080774
0.0737077	-0.0664916		0.477017	-0.13494
0.132289	-0.0768013		0.29011	0.270403
0.237061	0.0240335		0.518691	0.181375
0.293131	0.0590421		0.476576	0.326349
0.0338651	0.11628		0.483505	-0.166532
0.157676	0.119975		0.346843	-0.0115946
0.214485	0.148352		0.627063	-0.0264622
0.163046	0.211794		0.348315	-0.209199
0.209024	0.0712813		0.640809	0.0596838
0.0168174	0.276695		0.23075	0.0309671
0.14045	-0.0266291		0.667065	0.147726
0.0810916	-0.281863		0.422974	0.273004
0.0286064	0.0412244		0.518872	0.0251058
0.130744	-0.0712813		0.659891	0.0107433
0.0163677	0.0528482		0.362476	0.121232
0.0805204	0.0224641		0.434902	-0.127798
0.03801	-0.214258		0.403574	-0.10756
0.0132895	0.195328		0.170687	0.040226
0.0163514	0.189384		0.224001	0.264395
0.0988139	-0.120913		0.568526	0.0673315
0.104759	-0.232306		0.751842	0.0224352
0.00466271	-0.0585302		0.633569	0.0673427
0.173544	-0.133911
0.084885	-0.107584
0.0602306	0.00719994
0.0811348	0.0594011
0.137361	0.149071
0.255943	-0.335729
0.130744	0.0156269
0.250442	0.0638248
0.0155885	0.0636941
0.21001	0.0778555
0.068163	0.117018
0.0520507	0.117766
0.137361	0.149071
0.11564	0.0121342
0.185702	0.175501
0.124611	0.0380408
0.110274	0.254908
0.295268	0.0590421
0.117244	0.0156269
0.103726	-0.134334
0.195189	0.212013
0.201551	-0.188809
0.00935426	0.136141
0.13641	-0.0803496
0.0572714	-0.31545
0.119533	-0.0376025
0.123161	-0.149071
0.15723	0.0222355
0.259239	-0.151123
0.137361	0.149071
0.267377	-0.0414107
0.146615	0.136141
0.0803405	-0.283065
0.243232	-0.160989
0.0611684	-0.179905
0.197899	0.284049
0.0116529	0.0103104
0.226	0.212424
0.0703832	0.273906
0.228493	0.195328
0.185702	0.0156269
0.0527591	0.295148
0.0612392	0.0029584
0.170306	0.22174
0.0595649	0.161424
0.00662728	-0.232749
0.0877906	0.211341
0.0319816	0.107358
0.137361	0.149071
0.0194594	-0.0274022
0.126085	0.252575
0.137361	-0.0156269
0.191114	0.111581
0.13821	0.121913
0.149448	0.0236377
0.0409682	-0.0458465
0.222667	-0.0329347
0.0249162	-0.360156
0.243445	0.280259
0.0669118	0.13358
0.144822	-0.167037
0.0474032	-0.176193
0.0933778	0.143501
0.165551	0.21216
0.248487	0.0492494
0.0155104	0.288395
0.135083	-0.323356
0.264577	0.0794432
0.00833786	0.250027
0.00833786	0.250027
0.173091	0.0260034
0.00586921	0.142857
0.0324833	-0.154064
0.118931	-0.219229
0.130197	0.0533349
0.0790892	-0.0804215
0.140033	-0.14566
0.26053	0.248339
0.142342	0.00849553
0.240122	0.338102
0.185156	-0.204372
0.00833786	-0.0260034
0.209788	0.090939
0.0858077	-0.325966
0.237492	0.143026
0.0882087	-0.136325
0.229433	-0.198743
0.221756	0.11399
0.200127	-0.209955
0.0474609	-0.167902
0.173091	0.0652128
0.141611	0.20308
0.0414738	-0.241657
0.0851597	-0.0687212
0.0127922	-0.0577796
0.0841162	0.0260034
0.173091	-0.20308
0.0589766	-0.0915135
0.1129	0.113816
0.142481	0.259403
0.0801064	0.324017
0.091709	0.051631
0.0632373	0.183272
0.000704735	0.299325
0.277386	0.00183336
0.0805846	0.140785
0.00103872	-0.213201
0.252731	-0.210606
0.0396858	-0.269494
0.221051	0.0221535
0.230739	0.0176347
0.0660358	-0.183497
0.204135	0.220863
0.15429	0.0640464
0.0936212	0.0108345
0.051567	-0.0139725
0.0836046	0.388393
0.0572813	0.00753577
0.0435392	-0.206985
0.0941115	0.254563
0.261843	0.187663
0.109396	0.164977
0.029378	0.162356
0.0586539	-0.138249
0.0803449	-0.175708
0.0585067	0.00586294
0.144658	-0.315645
0.143045	0.113581
0.172146	0.205772
0.0529177	-0.0108345
0.294742	-0.031909
0.0732595	0.139489
0.210366	0.283423
0.193462	-0.0880262
0.192376	0.30999
0.109451	-0.248032
0.0220133	-0.340595
0.0171954	-0.186988
0.0508789	-0.0817772
0.143045	-0.138974
0.111131	0.0295195
0.05327	0.324649
0.0254443	-0.207947
0.147923	0.425019
0.0301606	0.0281091
0.152922	0.275538
0.116653	-0.220863
0.00184416	0.00314888
0.193456	0.220863
0.143592	-0.213201
0.101411	-0.192295
0.158061	0.154
0.0310743	-0.136839
0.261153	-0.0703415
0.0762983	-0.302508
0.120676	-0.296381
0.12011	0.220863
0.226564	0.0195755
0.00181288	0.136952
0.0184293	0.335068
0.268473	-0.117842
0.143045	0.113581
0.172281	-0.0517071
0.0991171	0.00372654
0.0844261	-0.160235
0.0192681	0.416902
0.100127	-0.0300071
0.141052	-0.0775401
0.108933	0.0638604
0.163901	0.0192364
0.251332	0.298125
0.154417	-0.108126
0.0597537	-0.0495308
0.0424524	0.197795
0.259192	0.104632
0.138994	-0.00806835
0.297108	0.172774
0.235498	-0.123923
0.209614	0.288809
0.077447	-0.242114
0.100615	-0.172774
0.039027	0.0410665
0.300764	0.0389912
0.0275078	0.141091
0.315495	0.34037
0.0169135	0.151619
0.152964	0.192761
0.240797	-0.176777
0.162221	0.246581
0.111462	0.223124
0.179464	0.246211
0.092738	-0.258005
0.162221	0.176777
0.0686398	0.0899495
0.0575722	-0.061453
0.255434	0.0516897
0.304977	0.0477202
0.297108	-0.0880389
0.0644827	0.0980421
0.180594	-0.159434
0.171306	0.138405
0.124211	0.276432
0.0200121	0.0209626
0.206202	0.164652
0.094177	0.124788
0.241158	-0.147608
0.294199	-0.15484
0.138994	0.19316
0.059237	0.044051
0.0668666	0.045375
0.0379969	0.0150001
0.346744	-0.283419
0.163345	0.160695
0.204487	0.273354
0.31959	-0.00806835
0.218348	-0.115487
0.171886	0.261743
0.0210977	-0.102011
0.102298	0.137388
0.162484	0.0852376
0.199102	-0.0744424
0.286431	0.0912475
0.0583254	-0.147313
0.0848189	-0.283828
0.0623442	-0.204681
0.0226597	0.359584
0.0873395	-0.203659
0.0101929	0.178724
0.0302838	0.187531
0.169031	0.0948136
0.00962795	0.172774
0.0225491	-0.136138
0.222408	-0.0189817
0.167529	-0.0478506
0.0602336	0.299334
0.123817	-0.141479
0.0539707	-0.18086
0.202501	-0.048278
0.256891	0.0638811
0.256891	0.0674035
0.0435258	0.152532
0.0867306	-0.0177611
0.00304764	-0.143785
0.198888	0.0214673
0.221615	0.146199
0.222101	-0.0291037
0.0104564	-0.277118
0.186472	-0.0298193

## Sheet: Fig 2b- left column
Physical_Alternation_Dominance_preferred_presented	SEM_Physical_Alternation_Dominance_preferred_presented	Physical_Alternation_Dominance_non_preferred_presented	SEM_Physical_Alternation_Dominance_non_preferred_presented	Perceptual_Dominance_BFS_preferred_perceived	SEM_Perceptual_Dominance_BFS_preferred_perceived	Perceptual_Dominance_BFS_non_preferred_perceived	SEM_Perceptual_Dominance_BFS_non_preferred_perceived
8.44568	0.521983	8.48664	0.566351	8.39856	0.525506	8.26292	0.546512
8.68681	0.521817	8.58033	0.556014	8.72939	0.543979	8.24834	0.576802
8.68166	0.539499	8.51477	0.564071	8.8599	0.550602	8.06754	0.552226
8.71325	0.53459	8.34334	0.545466	8.69184	0.527654	8.11586	0.567318
8.77201	0.52808	8.29762	0.537096	8.55802	0.528766	8.27338	0.569365
8.99661	0.549348	8.10273	0.543333	8.96998	0.559318	8.19005	0.562926
8.91517	0.538723	8.06623	0.53566	8.87384	0.535508	8.19938	0.573072
9.75774	0.584537	8.64557	0.57735	9.40846	0.564243	8.39604	0.57809
11.7082	0.692237	9.02733	0.597251	11.3628	0.690305	8.81026	0.617127
11.8546	0.660809	7.85048	0.518805	12.1086	0.715652	8.18799	0.561306
10.8964	0.600314	6.67273	0.445609	11.4879	0.678225	7.36432	0.513393
10.5214	0.602314	6.36146	0.418146	11.2669	0.666657	6.86075	0.46458
11.078	0.602932	6.16951	0.436727	11.4597	0.66327	6.77488	0.461784
11.203	0.616127	6.35747	0.432994	11.5358	0.678439	6.70409	0.439387
11.0584	0.598995	6.34633	0.406884	11.4201	0.655774	6.90827	0.447333
11.3317	0.624886	6.35351	0.422895	11.5318	0.661285	6.77286	0.463268
10.934	0.603631	6.34623	0.424365	11.0894	0.596256	6.46438	0.440645
10.6058	0.60377	6.29581	0.403429	11.4348	0.635423	6.63229	0.446555
10.6407	0.597546	6.47358	0.428453	11.0313	0.61049	6.51308	0.460131
10.703	0.64081	6.66676	0.443018	10.8816	0.615752	6.54607	0.450184
10.5516	0.607759	6.70773	0.436835	10.9745	0.607198	7.01271	0.467173
10.4041	0.619591	6.81477	0.435795	10.9276	0.609273	6.86529	0.456799
10.4619	0.634886	7.08948	0.449735	10.8011	0.621964	7.06402	0.460702
10.0795	0.603387	7.04631	0.445568	10.5669	0.605327	7.02371	0.465336
10.1734	0.610888	7.18715	0.444951	10.423	0.603666	7.25179	0.467402
9.97998	0.611866	7.16083	0.458306	10.3748	0.589344	7.49551	0.466322

## Sheet: Fig 2b- middle column
Physical_Dominance_preferred_presented	SEM_Physical_Dominance_preferred_presented	Physical_Dominance_non_preferred_presented	SEM_Physical_Dominance_non_preferred_presented	Perceptual_Dominance_BR_preferred_perceived	SEM_Perceptual_Dominance_BR_preferred_perceived	Perceptual_Dominance_BR_non_preferred_perceived	SEM_Perceptual_Dominance_BR_non_preferred_perceived
7.58045	0.467567	8.89695	0.560467	8.28915	0.52563	8.883	0.537145
7.6004	0.464072	8.97627	0.562108	8.36837	0.516106	9.03137	0.563012
7.73295	0.482714	8.98855	0.561755	8.53771	0.530591	8.78052	0.559701
7.58724	0.469265	9.08409	0.572559	8.6298	0.523672	8.76153	0.538092
7.39867	0.458558	9.09946	0.572999	8.80672	0.528936	8.6216	0.53442
7.62266	0.475623	8.90215	0.555364	8.87717	0.531392	8.46665	0.540693
7.58139	0.47027	9.05299	0.577167	9.07822	0.537857	8.40097	0.528945
8.51721	0.545753	9.47912	0.603656	9.7201	0.569428	8.43085	0.526139
10.2487	0.692319	9.71482	0.65223	9.77279	0.572428	8.2053	0.52144
10.872	0.704116	8.95277	0.58064	9.97655	0.567012	7.89575	0.490421
10.4068	0.621477	8.00745	0.518252	10.2597	0.587207	7.7327	0.482362
10.1354	0.604202	7.47451	0.49481	10.2137	0.597035	7.58239	0.487523
10.4082	0.609298	7.06445	0.452354	10.3864	0.587438	7.53662	0.497494
10.4127	0.599881	6.98666	0.43744	10.6562	0.618122	7.61038	0.523237
10.8048	0.63363	6.75168	0.432502	10.9141	0.631667	7.48884	0.492722
10.8531	0.633501	6.82664	0.445064	10.7579	0.610698	7.46471	0.485908
10.8866	0.639843	6.64215	0.453736	10.8226	0.607443	7.55049	0.49476
10.7432	0.62951	6.85816	0.466641	10.6955	0.597142	7.65	0.513886
10.9303	0.634536	6.76567	0.455085	10.5554	0.599627	7.70636	0.497626
10.9021	0.629419	6.86214	0.460891	10.5169	0.592258	7.66576	0.490943
10.7606	0.62132	7.00142	0.456532	10.5938	0.606168	7.61684	0.514995
10.6361	0.620245	7.10452	0.479797	10.4931	0.603534	7.82091	0.534367
10.3822	0.612281	7.01799	0.450469	10.1694	0.58053	7.92068	0.513036
10.4856	0.613837	7.10882	0.45898	10.1503	0.589225	7.95041	0.518161
10.2014	0.605084	7.12347	0.455655	10.0158	0.570071	7.79838	0.484326
10.2066	0.605636	7.06674	0.442553	10.0711	0.581117	7.8269	0.489852

## Sheet: Fig 2b- right column
PA_Switches_non_preferred_to_preferred	SEM_PA_Switches_non_preferred_to_preferred	PA_Switches_preferred_to_non_preferred	SEM_PA_Switches_preferred_to_non_preferred	BR_Switches_non_preferred_to_preferred	SEM_BR_Switches_non_preferred_to_preferred	BR_Switches_preferred_to_non_preferred	SEM_BR_Switches_preferred_to_non_preferred
8.8455	1.04705	14.6643	1.25731	10.0308	1.2015	14.4747	1.25274
9.1844	1.06935	13.866	1.25539	10.234	1.11103	15.1227	1.34542
9.01376	1.05122	14.5533	1.27567	10.0368	1.13671	14.7297	1.29003
9.2482	1.0784	14.7947	1.33267	9.42316	1.07032	14.7824	1.30922
8.75217	1.0393	14.414	1.2996	10.0474	1.03859	15.2482	1.3092
8.83073	1.00861	14.563	1.29746	10.2776	1.10868	14.2707	1.29843
9.02011	1.02576	14.197	1.25513	9.97989	1.05349	14.5694	1.30755
9.03934	1.03199	14.4873	1.29573	9.70001	1.0469	14.9116	1.35885
9.30686	1.06937	13.9518	1.29491	10.3813	1.0959	14.8404	1.34192
9.11688	1.07932	13.6955	1.26153	10.2566	1.07272	14.3125	1.2772
9.41267	1.08579	14.0947	1.24875	10.4762	1.09391	14.5334	1.31406
8.99931	1.05213	13.606	1.25286	10.1093	1.08355	14.3573	1.26101
9.14649	1.06289	13.2763	1.19451	10.5997	1.13662	14.4316	1.33977
9.33421	1.05128	13.5486	1.25565	9.99945	1.05749	14.036	1.35448
9.16122	1.04658	13.6332	1.25158	10.5331	1.21373	13.6217	1.30806
9.19486	1.05187	13.5476	1.24874	10.5967	1.11718	14.3491	1.2982
9.44642	1.10021	13.3799	1.25959	10.5761	1.09866	14.1608	1.36771
9.40436	1.08226	13.7832	1.3081	10.7114	1.2126	14.3545	1.37956
9.1593	1.033	13.4847	1.25812	10.7872	1.14995	14.1149	1.28553
9.51879	1.08906	13.5507	1.26712	11.434	1.18236	12.9116	1.24276
9.60857	1.09817	13.7624	1.30716	11.4428	1.10578	12.7877	1.19791
10.8239	1.26933	14.3897	1.39646	12.6491	1.16324	12.6982	1.26234
12.2266	1.37363	13.7103	1.44505	13.6302	1.25395	12.6094	1.30608
12.982	1.22659	11.9667	1.21118	13.5607	1.26566	11.8453	1.16418
12.8119	1.10171	10.6664	1.05283	13.7935	1.34332	11.336	1.08626
13.0714	1.11365	9.73014	0.915467	14.5208	1.35778	11.1859	1.13055
13.4321	1.14373	9.1171	0.891099	14.649	1.29391	10.9934	1.1832
13.9792	1.15278	9.24229	0.875336	14.9994	1.31901	11.5467	1.18024
15.1417	1.21139	9.14919	0.903087	15.2638	1.41221	10.6118	1.08845
15.3096	1.26414	9.07104	0.912841	15.0545	1.34605	10.5423	1.09507
15.9892	1.33839	8.74437	0.924138	15.9923	1.38959	10.6298	1.12431
15.9169	1.30548	9.13498	0.99221	15.6493	1.28741	10.6367	1.15059
16.5748	1.33158	8.80568	0.973703	14.5607	1.28572	10.811	1.12817
16.5736	1.3513	8.96664	1.06967	15.7231	1.40036	10.481	1.12393
16.2833	1.30715	8.8337	0.970022	15.9217	1.37327	10.2616	1.14437
16.4866	1.30631	8.8509	0.993386	15.1946	1.32792	9.72446	1.14993
15.996	1.31147	8.82346	0.997033	15.1409	1.27917	9.83938	1.12293
16.2427	1.30625	8.9392	0.995236	16.2629	1.34988	10.1946	1.14671
16.2662	1.32562	9.29166	1.05856	14.932	1.25904	10.1787	1.08529
16.0131	1.30288	9.01315	0.979848	15.3664	1.24021	9.69993	1.03154

## Sheet: Fig 3a
PA_down_ensemble_switch_up_to_down	SEM_PA_down_ensemble_switch_up_to_down	PA_up_ensemble_switch_up_to_down	SEM_PA_up_ensemble_switch_up_to_down	PA_down_ensemble_switch_down_to_up	SEM_PA_down_ensemble_switch_down_to_up	PA_up_ensemble_switch_down_to_up	SEM_PA_up_ensemble_switch_down_to_up	BR_down_ensemble_switch_up_to_down	SEM_BR_down_ensemble_switch_up_to_down	BR_up_ensemble_switch_up_to_down	SEM_BR_switch_up_to_down	BR_down_ensemble_switch_down_to_up	SEM_BR_down_ensemble_switch_down_to_up	BR_up_ensemble_switch_down_to_up	SEM_BR_up_ensemble_switch_down_to_up
0.244608	0.0091566	0.465099	0.0112574	0.462654	0.0115495	0.302811	0.0103532	0.278434	0.0198156	0.423566	0.0203506	0.452283	0.0217809	0.310128	0.0209524
0.259019	0.0093759	0.443652	0.0116837	0.431129	0.0114569	0.307203	0.00988794	0.250759	0.016255	0.493193	0.0222465	0.470975	0.0228124	0.33719	0.0197511
0.242416	0.00877993	0.480948	0.0118499	0.43553	0.0117085	0.315148	0.010471	0.264092	0.0179905	0.48549	0.0205397	0.429507	0.0217215	0.325496	0.0195642
0.260909	0.00942463	0.475579	0.0113397	0.447247	0.0116403	0.309385	0.0102363	0.229616	0.0155293	0.473332	0.0223336	0.43311	0.0224251	0.303452	0.0181689
0.241083	0.00879728	0.47603	0.0106293	0.448332	0.0122031	0.295295	0.0103923	0.246984	0.0179394	0.50048	0.0215753	0.440817	0.0224244	0.32013	0.0178565
0.240288	0.00869367	0.473634	0.0114737	0.444553	0.0110173	0.295997	0.0100444	0.275302	0.0191131	0.436417	0.0212039	0.423548	0.0202565	0.312683	0.0181952
0.25636	0.00914873	0.468552	0.0111431	0.442436	0.0117669	0.296915	0.0100555	0.263596	0.0184097	0.473502	0.0210758	0.413357	0.0206417	0.302815	0.0190171
0.248374	0.0087616	0.477512	0.0111908	0.446236	0.0114971	0.30705	0.00996204	0.251333	0.0182447	0.465642	0.020422	0.450019	0.0223689	0.294549	0.0165952
0.256356	0.00942269	0.458447	0.0114523	0.416766	0.0112958	0.305151	0.00995122	0.268539	0.0171078	0.476168	0.0212697	0.419183	0.0222824	0.300702	0.0186126
0.252471	0.00918338	0.454482	0.011248	0.421307	0.0114449	0.30618	0.0105034	0.258122	0.0167452	0.461797	0.020318	0.418751	0.0213617	0.31022	0.0190767
0.263027	0.00896465	0.446436	0.0108728	0.455316	0.0114101	0.320692	0.0102452	0.295094	0.017099	0.470248	0.020987	0.432746	0.0209369	0.310244	0.0194319
0.252834	0.00897236	0.43838	0.0112252	0.422398	0.011134	0.299274	0.0104713	0.258977	0.0158431	0.457473	0.0203007	0.40593	0.0221766	0.309238	0.0194057
0.250123	0.00871254	0.436529	0.0108251	0.419748	0.0111454	0.305014	0.0098577	0.279684	0.0178096	0.461004	0.0218927	0.417687	0.0215572	0.31274	0.0191461
0.25273	0.00862043	0.463741	0.0113693	0.414197	0.0113642	0.323669	0.010787	0.253671	0.0186083	0.43794	0.0211006	0.394426	0.0222574	0.298372	0.0166554
0.248399	0.00822934	0.451559	0.0110426	0.427847	0.0114572	0.30704	0.00993314	0.257707	0.0167345	0.441216	0.0203975	0.396251	0.0211714	0.35457	0.0193611
0.250123	0.00858782	0.454961	0.0111933	0.418613	0.0112577	0.311267	0.0103127	0.277503	0.0193755	0.429401	0.0199287	0.429306	0.0214059	0.32301	0.0179243
0.254733	0.00894574	0.449635	0.0114305	0.402379	0.0110931	0.322319	0.010262	0.290727	0.0185376	0.430255	0.020099	0.403349	0.0208958	0.317469	0.0183817
0.260565	0.00919997	0.467615	0.0112025	0.427593	0.0114465	0.313451	0.0104855	0.280189	0.0186771	0.432514	0.0202693	0.435119	0.0213358	0.321767	0.0184848
0.241783	0.00877922	0.451901	0.0110347	0.415147	0.0114369	0.315891	0.0102755	0.294476	0.019156	0.442784	0.0192873	0.431259	0.0213904	0.299051	0.0185057
0.259942	0.00882549	0.466629	0.0110317	0.412442	0.0112995	0.321143	0.0101061	0.314002	0.0205194	0.386257	0.0209411	0.387816	0.020298	0.332669	0.0194861
0.265818	0.00945698	0.468929	0.0112668	0.414446	0.0110312	0.32798	0.0108473	0.346982	0.0207777	0.412824	0.0208683	0.377496	0.0202787	0.319093	0.0185611
0.296638	0.00961108	0.504604	0.0114385	0.4337	0.0108273	0.395458	0.0115127	0.353136	0.0194862	0.392493	0.0196535	0.363649	0.0193306	0.383332	0.0211414
0.359279	0.0106987	0.443323	0.0107672	0.43605	0.0118302	0.423004	0.0120445	0.39245	0.0216441	0.401475	0.0215939	0.342281	0.0201755	0.399518	0.0217826
0.418492	0.0112279	0.362593	0.0101478	0.3917	0.0115507	0.389614	0.0115194	0.395999	0.0198042	0.368649	0.0197122	0.349282	0.0184561	0.403573	0.0205134
0.427875	0.011223	0.323694	0.00957731	0.327671	0.0107731	0.356102	0.0105377	0.400504	0.021942	0.353971	0.0185598	0.332033	0.018656	0.427574	0.0213108
0.421291	0.0111078	0.306499	0.00991458	0.297341	0.00970264	0.387167	0.0109677	0.394589	0.0196	0.354472	0.0189565	0.315795	0.0175154	0.465548	0.0216793
0.440382	0.0107257	0.295953	0.00968004	0.273747	0.00962728	0.406532	0.0109792	0.441267	0.0210636	0.347457	0.0184147	0.295003	0.0181745	0.426387	0.0202266
0.462586	0.010749	0.281952	0.00959024	0.299973	0.0107011	0.410937	0.0110841	0.423077	0.0215577	0.371547	0.018321	0.319754	0.0209781	0.455461	0.0214853
0.50424	0.010805	0.279436	0.00942503	0.285077	0.010017	0.429039	0.0109671	0.406042	0.0199147	0.342075	0.0181503	0.26554	0.0174726	0.507402	0.0206641
0.486453	0.0108895	0.280964	0.0093121	0.270625	0.00915588	0.462703	0.0122018	0.417882	0.0204043	0.321362	0.0192704	0.264495	0.0159415	0.498416	0.02298
0.502348	0.010996	0.239845	0.00868057	0.279065	0.00905335	0.480309	0.0109044	0.447727	0.0215118	0.319416	0.0177728	0.304644	0.0187915	0.523941	0.0226495
0.499498	0.0113607	0.270308	0.00964845	0.273181	0.00934958	0.470288	0.011814	0.447989	0.0205384	0.321739	0.0189128	0.287359	0.0194471	0.509087	0.0209531
0.514307	0.0115095	0.259775	0.00918289	0.271552	0.00967715	0.498759	0.0114441	0.442101	0.0221559	0.321795	0.0176252	0.301614	0.0188537	0.432923	0.0217573
0.528573	0.0119498	0.261382	0.00930965	0.268928	0.00946493	0.489855	0.0113061	0.470667	0.0240881	0.26973	0.0181842	0.314281	0.0201687	0.467347	0.0212922
0.50659	0.0112683	0.251188	0.00886399	0.273668	0.00947546	0.494603	0.0113632	0.468624	0.0216057	0.274793	0.0166159	0.299732	0.0180535	0.513875	0.0202371
0.511531	0.0116836	0.257722	0.0092159	0.277549	0.00942646	0.505692	0.0114147	0.418346	0.02112	0.285906	0.0183369	0.259674	0.0172682	0.498916	0.022455
0.497567	0.0113955	0.267941	0.00945094	0.265564	0.00946278	0.490665	0.0111138	0.429318	0.0205816	0.275838	0.0182094	0.280251	0.016941	0.50338	0.0216916
0.496106	0.0114413	0.279666	0.00918468	0.269523	0.0100493	0.494247	0.0113368	0.492907	0.0218656	0.280384	0.0175835	0.313107	0.019702	0.480577	0.0229063
0.49543	0.0110507	0.294159	0.00990797	0.277207	0.0104154	0.503285	0.0115403	0.455371	0.0217648	0.278776	0.017499	0.310048	0.0196303	0.449168	0.0213876
0.502563	0.0112811	0.292783	0.00977586	0.26485	0.00968357	0.486395	0.011936	0.455138	0.0231234	0.276221	0.016269	0.281907	0.0174854	0.484974	0.0198345

## Sheet: Fig 3b- upper left
Train_PA_Test_PA
	0.866667	0.6	0.533333	0.0666667	0.2	0.4	1.4	1.53333	1.8	1.6	1.46667	1.66667	2.13333	2.06667	2.26667	2.6	2.46667	2.6	1.93333	3.13333	5.06667	14.2	32.4	53.5333	70.6667	81.4	90.0667	93.7333	97.6667	99.4	99.9333	99.8	99.8667	99.9333	99.8667	100	99.9333	99.9333
	1.13333	1.26667	1.2	0.733333	1.06667	0.933333	1.8	2.33333	2.4	1.93333	2.4	3.46667	3.4	3.46667	4.2	4.13333	4.73333	4.33333	3.73333	4.06667	5.33333	16.2	34.8	55	72.8	82.4	88.7333	93.6	97.6	99	99.8	99.8667	99.9333	100	99.9333	100	100	99.9333
	1.46667	1.73333	1.73333	1.2	1.53333	1.33333	2.73333	2.46667	2.4	2.4	2.93333	3.93333	5.46667	4.8	5.73333	5.46667	5.66667	5.2	4.4	4.66667	7.46667	17.7333	37.2	57.4667	75.6	84.6	91.0667	94.5333	98	99.2667	99.6667	99.9333	99.8667	100	99.8667	100	99.8667	100
	2.4	2.33333	2.73333	2.4	2.4	2.53333	4.13333	3.66667	3.86667	4	4.6	5.53333	6.8	6.53333	7.86667	9.13333	8.6	8.46667	7.13333	7.66667	11.4667	20.8	43.3333	62.2	79.4	86.4667	90.0667	93.7333	97.4667	99.1333	99.6667	99.9333	99.9333	99.9333	99.9333	100	99.9333	99.9333
	3.6	3.46667	3.4	2.73333	3.46667	3.53333	4.93333	5.2	6.2	5.86667	6.26667	7.6	7.66667	8.73333	9.73333	10.1333	10.4667	9.8	7.86667	9.53333	13.4667	26.7333	53	72.4	84.3333	89.1333	93.8	97.1333	98.8667	99.4667	99.9333	100	100	99.9333	99.9333	100	100	99.9333
	4.4	5	3.33333	3.6	4.4	4.93333	7.2	7.6	8.73333	7.53333	8.73333	9.26667	10.8667	11.2	13.0667	12.9333	11.7333	11.4667	10	10.6667	18.0667	35.8667	62.7333	80.2667	89.2667	94.2	96.8667	98.5333	99.7333	99.9333	100	100	100	100	100	100	99.9333	99.6667
	5.53333	5.53333	4.66667	5.2	5.73333	5.06667	6.86667	9	9.86667	9.53333	10	11.2	12.9333	13.7333	16.8667	14.8	13.4667	12.8	12	14.1333	22.2	42.1333	69.2	84.6667	93.0667	96.6	98.7333	99.5333	99.8667	100	99.9333	100	100	99.9333	99.9333	100	99.8667	99.6
	7.53333	8.2	6.73333	7	8.6	9.33333	11	12.6	15.4667	14.3333	14	15.4	17.9333	19.8	21.2667	20.2667	19.0667	18.0667	18.4	22.2	30.8667	53	78.4667	90.1333	96.1333	98.4	99.6667	99.9333	100	100	100	100	100	99.8667	99.5333	99.7333	99.6667	99.3333
	11.4667	11.3333	10.4	10.2	12.6667	13.9333	15.0667	18.4667	20.4	19.7333	20.9333	23.2667	22.8667	24.2667	25.8	25.4	24.3333	24	24.1333	29.8667	41.0667	65	84	91.8	97.6	99.4	99.8667	100	100	100	99.9333	100	100	99.8667	99.4	99.2667	98.9333	98.8
	16.6667	15.8	15.4667	16.2	19.8	21.2667	23.5333	24	28.5333	27.8	30.0667	29.7333	32.0667	32.3333	34	34.1333	33.4	34.4667	35.4667	38.9333	50.4667	75	89.8	95.0667	98.4667	99.8667	100	100	100	100	100	99.9333	99.8	99.5333	99.1333	98.6	96.6667	96.8
	22.1333	23.1333	23.1333	23.8667	26.6667	29.2	31.2667	33.4	38.0667	39.4667	39.6667	37.8667	40.2	40.9333	40.4	41.2	42.0667	42.3333	44.2667	47.7333	59.6667	80.7333	91.2	95.6	99.3333	99.8667	100	100	100	100	100	99.8	99.4	98.4667	96.6667	96.4667	93.2667	92.4667
	30	31.6667	29.7333	33.3333	34.4667	35.7333	37.4	41.5333	44.4667	43.7333	43.3333	45.0667	46.8	48.6	49.9333	49.2667	47.4	49.6	51	55.3333	68.2667	86.5333	95.7333	99.0667	99.8	99.9333	100	100	100	99.8667	99.7333	99	97.8	95.7333	93.4	93.8667	90.6667	89.5333
	44.8667	47.4	46.4	48.7333	49.2667	50.0667	53.4667	56.4	58.4667	58.2667	57.7333	60.4	62.5333	64.7333	65.1333	65.3333	61.8667	62.7333	64.5333	68.2	81.3333	94.4667	99.3333	99.9333	99.9333	100	100	100	100	99.4	97.4667	96.2667	93.6667	90.1333	86.6	84.9333	79.6667	79.3333
	58.2667	62.5333	62.4	65.6	64.4667	64.6	65.2	66.7333	66.2667	67.5333	69.6	72.8667	75.9333	75.6667	74.9333	73.6	73.2	71.8667	74	76.7333	87.7333	97.2667	99.7333	99.9333	100	99.9333	99.9333	99.7333	98.4667	96.2667	93.3333	90.5333	85.4	79.0667	73.8	70.4	66.8667	63.9333
	74.0667	77.4667	78.3333	78.8	77.8	77.1333	77.4	78.7333	77.3333	79.2667	81.9333	83.3333	85.1333	85.4	86.6	84.3333	84.8	82.6667	82.9333	87.6667	92.5333	98.7333	99.8667	99.9333	99.9333	99.6667	98.7333	96.6	93.1333	88.5333	83.2667	76.4667	71.3333	64	57.4	54.6667	51.6667	48.2
	89.8667	91	91.5333	91.9333	92.2667	91.4667	92.3333	92.4667	91.9333	93.8	93.6	94.4	94.5333	95.0667	95.5333	94.3333	94.4667	94.5333	95	95.6667	97.9333	99.6	100	99.8667	99.6	97.6	93.9333	89.0667	82.3333	73.5333	64.5333	56.1333	49.7333	42.0667	34.4667	32.9333	30.0667	26.4667
	96.5333	96.8667	97.9333	98.0667	98.8	98.8	98.4667	98.6667	98.4	98.8	98.6667	98.8667	98.6	98.6	98.7333	98.6	98.4	98.7333	98.6667	99.4	99.8667	99.9333	99.8	99.6	96.9333	91.6667	84.4667	75.5333	63.9333	48.5333	37.2	29.7333	23.6	18	14.4667	12.4667	10.9333	8.13333
	98.8	99.1333	99.4667	99.4	99.5333	99.8	99.6667	99.7333	99.4	99.8	99.8	99.8667	99.7333	99.6667	99.8	99.6667	99.6667	99.6	99.4667	99.7333	99.8	99.7333	98.8667	95.8667	90.5333	80.3333	70.6667	57.4	41.3333	25.4667	16.7333	10.2	9	6.33333	5.33333	4.46667	4.2	2.66667
	99.6	99.0667	99.4667	99.6	99.7333	99.6	99.6667	99.7333	99.7333	99.8	99.6667	99.7333	99.5333	99.6	99.8667	99.7333	99.8667	99.8	99.9333	99.8	99.2667	98.9333	96.6667	89.6667	80.5333	69.6	56.2667	43.8	29.7333	16.3333	10.3333	7.06667	6.73333	5.06667	4.4	4.06667	3.06667	2.73333
	99.6667	99.6667	99.6	99.5333	99.4667	99.6	99.7333	99.8667	99.6667	99.6667	99.8667	99.7333	99.8	99.6667	99.8	99.6667	99.6667	99.9333	99.9333	99.8	99.4667	97.4667	95.3333	88	76.9333	62.2667	49.2	37.6	26.4667	16.2	10.4	7	5.86667	4.73333	4.06667	3.26667	3.26667	2.4
	99.4667	99.4	99.6	99.5333	99.7333	99.4667	99.8667	99.8	99.8	99.6667	99.9333	99.6667	99.6667	99.6667	99.8	99.6	99.8	99.8	100	99.6667	99.2667	97.5333	94.6	86.8667	74.4667	58.8667	45.8667	36.6	24.1333	15.2	9.33333	7.93333	6	5.66667	4.66667	4.26667	2.93333	2.13333
	99.2667	99.3333	99.4667	99.4667	99.4	99.2667	99.5333	99.6	99.5333	99.8	99.8667	99.6667	99.5333	99.6	99.7333	99.6667	99.7333	99.6667	99.9333	99.6667	98.6667	97.0667	94	85.0667	72.1333	58.0667	44.5333	33.8	23.8667	16.0667	10.1333	10.4	8.46667	6.26667	5.53333	4.8	2.86667	2.13333
	99.5333	99.6	99.6	99.6	99.4	99.6	99.5333	99.6667	99.5333	99.8	99.8	99.4	99.6667	99.6667	99.7333	99.8667	99.8	99.9333	99.8	99.6	99.0667	97.8	95.4	86.6667	75.4667	61.4667	48.2	35.8667	23.8	14.9333	10.2	8.13333	6.6	6.26667	5	4.06667	2.93333	2.13333
	99.4667	99.1333	99.2667	99.6667	99.7333	99.8	99.3333	99.4667	99.7333	99.6667	99.7333	99.6667	99.8	99.5333	99.5333	99.6	99.5333	99.6	99.3333	99.8	99.5333	98.2667	94.6	88.0667	77.0667	64.5333	51.5333	39.6667	27.6667	16.9333	10.9333	7.8	6.73333	5.6	4.8	3.8	3.4	2.06667
	99.3333	99.5333	99.5333	99.3333	99.6667	99.6667	99.8	99.6	99.5333	99.6	99.6	99.8	99.6667	99.8	99.9333	99.6667	99.7333	99.4667	99.2667	99.3333	99.3333	98.4	95	89.0667	78.9333	63.8667	50.6667	38.3333	24.9333	16.4	9.53333	5.8	5.2	4.6	3.53333	3.26667	2.26667	1.93333
	99.6	99.2667	99.4	99.8	99.6667	99.9333	99.8	99.6667	99.4667	99.6	99.7333	99.6667	99.6667	99.4667	99.5333	99.6667	99.6	99.6	99.6	99.4667	99.4	98.6667	95.8	89	77.9333	63.9333	50.3333	37.0667	25.8	17	9.8	6.6	4.53333	3.93333	2.6	2.66667	2.26667	1.8
	99.4667	99.8	99.7333	99.8667	99.8667	99.8667	99.8	99.7333	99.6667	99.7333	99.5333	99.6	99.6667	99.7333	99.6	99.6	99.6667	99.7333	99.7333	99.5333	99.6667	98.8	95	86.7333	74.4667	61.3333	44.6667	34.2667	24.1333	15.5333	8.06667	6	3.8	2.53333	1.93333	2.46667	2.06667	1.46667
	99.2	99.6667	99.6667	99.6667	99.8	100	99.9333	99.5333	99.6	99.6667	99.7333	99.5333	99.7333	99.6667	99.6667	99.6667	99.5333	99.6667	99.7333	99.6667	99.7333	98.4	94	85	71.7333	60	45.3333	33.9333	22.5333	13.4667	6.6	4.46667	3	2.26667	1.4	1.8	1.66667	1.06667
	99.6	99.7333	99.6667	99.6667	99.8667	99.9333	99.9333	99.8667	100	99.8667	99.6667	99.8667	99.5333	99.4	99.5333	99.6667	99.4667	99.8	99.6667	99.8	99.8667	97.9333	92.8	83.1333	70.4667	55.7333	41.4	32.0667	19.8667	11.8	5.93333	3.13333	2.46667	1.93333	1.46667	1.33333	1.06667	1.06667
	99.3333	99.6667	99.8667	99.7333	99.8	99.7333	99.9333	99.8	99.7333	99.8667	99.5333	99.6667	99.5333	99.5333	99.7333	99.2	99.5333	99.6667	99.7333	99.4667	99.2	96.6667	92.2	83.6667	70.8	57.1333	43.2667	32.8667	20.8667	12.3333	7.73333	4	2.93333	2.13333	1.2	1.13333	1.2	1.06667
	99.5333	99.7333	99.7333	99.7333	99.7333	99.5333	99.6	99.7333	99.6667	99.4667	99.6	99.6	99.7333	99.4667	99.4667	99.1333	99.6	99.8	99.7333	99.7333	99.1333	96.6667	90.9333	81.4	68.9333	54.2667	41.8667	28.8667	16.9333	10.2	6.2	3.86667	3	2.6	1.4	0.866667	0.933333	1.2
	99.8667	99.6	99.6667	99.7333	99.6667	99.8	99.6667	99.8	99.6	99.7333	99.8	99.6	99.4	99.5333	99.4667	99.4667	99.6	99.8	99.6	99.2	99.1333	97.2	91.8	82.2667	66.5333	50	36.4667	25.8	17.8667	9.4	5.73333	3.06667	2.73333	2.33333	1.8	0.733333	0.6	0.933333
	99.9333	99.6667	99.6	99.6667	99.7333	99.8667	99.6667	99.7333	99.7333	99.6	99.7333	99.6	99.8	99.5333	99.7333	99.6	99.7333	99.7333	99.8	99.2667	99.2	97.4	90.4	79.3333	64.9333	48.6	33.6667	22.2	12.8	7.8	4.73333	2.6	2.93333	2.06667	1.46667	1.13333	0.866667	1
	99.9333	99.8667	99.8	99.7333	99.7333	99.6	99.6667	99.6667	99.8	99.6	99.8	99.9333	99.8667	99.4	99.8	99.6667	100	99.5333	99.8667	99.4	99.4667	96.8667	88.3333	76.1333	62.6667	45.8	31.5333	20.5333	12.7333	6.66667	3.6	2.46667	2.06667	1.53333	1.46667	0.933333	0.466667	0.733333
	99.7333	99.6	99.9333	99.9333	99.5333	99.7333	99.6	99.8	99.9333	99.4667	99.7333	99.8	99.8667	99.4667	99.6	99.7333	99.8667	99.6667	99.6667	99.6	99.2667	96.8667	88.8	76.1333	62.7333	45.2667	30.4	18.1333	9.46667	5.13333	3.2	2.86667	2.4	1.73333	1.26667	0.733333	0.533333	0.533333
	99.8	99.8	99.6	99.8	99.6667	99.6667	99.9333	99.8667	99.7333	99.5333	99.6667	99.8667	99.9333	99.6667	99.6667	99.4	99.6667	99.8	99.7333	99.6	99.2667	96.3333	87.4667	74.9333	60.3333	42.1333	27.5333	18.1333	9.86667	4.93333	3.06667	2.26667	2.4	2	1.66667	1.53333	0.8	0.8
	99.8	99.7333	99.8667	99.8	99.8	99.9333	99.7333	99.4667	99.6667	99.4	99.7333	99.6667	99.4	99.4667	99.5333	99.3333	99.2	99.4667	99.4	99	98.7333	95.2	86.2	74.2667	58.9333	42.8	28.6667	18.8667	11	5.86667	3	2.4	2	1.86667	1.53333	0.866667	0.6	0.333333
	99.6667	99.6667	99.8667	99.8667	99.8	99.9333	99.8	99.8	99.6667	99.7333	99.4667	99.6	99.4667	99.4	99.2667	99.4	99.6667	99.6667	99.3333	99	98.5333	94.0667	83.8667	71.6667	55.7333	39.5333	25.6667	17.8	9.93333	5.06667	2	1.73333	1.93333	1.53333	0.8	0.933333	0.6	0.6

[truncated: 81 more sheets: Fig 3b- upper right, Fig 3b- lower right, Fig 3b- lower left, Fig 3c, Fig 4a, Fig 4b, FIg 4c, Fig 6d, Fig 6e - Fix off polar plot, Fig 6e - Fix off PSTH, Fig 6E - Fix on polar plot, Fig 6e - Fix on PSTH, Fig 6f - Fix off polar plot, Fig 6f - Fix off PSTH, Fig 6f - Fix on polar plot, Fig 6f - Fix on PSTH, Fig 7a, Fig 7b- upper left, Fig 7b- upper right, Fig 7b- lower right …]
